# Supplementary material for: Expression of spider silk protein in tobacco improves drought tolerance with minimal effects on its mechanotype
Source: Plant J. 2025 Jan 27;121(2):e17213. doi: 10.1111/tpj.17213 (PMC11771620; doi:10.1111/tpj.17213)
Supplement: Supplementary file 1 — Figure S1. Cloning method used for the generation of working constructs. Figure S2. Confirmation of MaSp1 in MaSp1‐tobacco and cleavage of the N‐terminal His‐tag in MaSp1 pla . Figure S3. Chloroplast localization of MaSp1 in MaSp1 pla #2–2 and MaSp1 yield in MaSp1‐tobacco. Figure S4. Growth analysis of MaSp1‐tobacco. Figure S5. Leaf moisture contents of leaf cut‐outs used for the tensile test. Figure S6. Workflow of sample preparation for tensile testing of tobacco leaves. Figure S7. Original constructs used in this study. Figure S8. Plant growth characteristics of WT and MaSp1‐tobacco used for tensile testing. Figure S9. Dry weights of MaSp1‐tobacco after recovery from drought stress (ψw − 1.42 MPa) and under unstressed conditions at the same growth stage. Figure S10. GO and KEGG analyses of differentially expressed genes in MaSp1‐tobacco. Figure S11. Transcriptional regulation of ABA‐responsive genes in unstressed MaSp1‐tobacco. Figure S12. Prediction analyses of protein, DNA and RNA binding ability, and phase separation ability of MaSp1. Table S1. List of genes shown in Figure 4a Table S2. List of genes shown in Figure 6a Table S3. List of primer sequences used in this study. Dataset S1. List of proteins and peptides identified by LC–MS/MS. [file TPJ-121-0-s001.zip]

Archive with 3 entries (3 files):
- Dataset S1.xlsx
- Supplementary information.pdf
- Tables S1, S2 and S3.xlsx
