# Supplementary material for: Expression of spider silk protein in tobacco improves drought tolerance with minimal effects on its mechanotype
Source: Plant J. 2025 Jan 27;121(2):e17213. doi: 10.1111/tpj.17213 (PMC11771620; doi:10.1111/tpj.17213)
Supplement: Supplementary file 1 — Figure S1. Cloning method used for the generation of working constructs. Figure S2. Confirmation of MaSp1 in MaSp1‐tobacco and cleavage of the N‐terminal His‐tag in MaSp1 pla . Figure S3. Chloroplast localization of MaSp1 in MaSp1 pla #2–2 and MaSp1 yield in MaSp1‐tobacco. Figure S4. Growth analysis of MaSp1‐tobacco. Figure S5. Leaf moisture contents of leaf cut‐outs used for the tensile test. Figure S6. Workflow of sample preparation for tensile testing of tobacco leaves. Figure S7. Original constructs used in this study. Figure S8. Plant growth characteristics of WT and MaSp1‐tobacco used for tensile testing. Figure S9. Dry weights of MaSp1‐tobacco after recovery from drought stress (ψw − 1.42 MPa) and under unstressed conditions at the same growth stage. Figure S10. GO and KEGG analyses of differentially expressed genes in MaSp1‐tobacco. Figure S11. Transcriptional regulation of ABA‐responsive genes in unstressed MaSp1‐tobacco. Figure S12. Prediction analyses of protein, DNA and RNA binding ability, and phase separation ability of MaSp1. Table S1. List of genes shown in Figure 4a Table S2. List of genes shown in Figure 6a Table S3. List of primer sequences used in this study. Dataset S1. List of proteins and peptides identified by LC–MS/MS. [file TPJ-121-0-s001.zip › Tables S1, S2 and S3.xlsx]

## Sheet: Table S1
Table S1. The list of genes shown in Figure 4a
DEGs with more than two-fold differences in expression between drought-stressed WT and MaSp1-tobacco
a	The description of each gene is from the following URL: (https://solgenomics.net/ftp/tobacco_genome/edwards_et_al_2017/annotation/Nitab-v4.5_annotations.txt).
Type	gene id	tomato_desca	TAIR10_desca	swp_desca	IPRa	IPR_desca	Expression (log2TPM) of MaSp1nuc	Expression (log2TPM) of MaSp1pla	Expression (log2TPM) of WT
nuc > WT	Nitab4.5_0000021g0140.1	PGPS_D3	NA	NA	NA	NA	4.91168	4.17361	3.61532
nuc > WT	Nitab4.5_0000021g0480.1	Unknown Protein	NA	NA	NA	NA	2.79925	2.16695	1.72231
nuc > WT	Nitab4.5_0000028g0460.1	Blue copper-like protein IPR008972 Cupredoxin	NA	NA	IPR003245, IPR008972	Plastocyanin-like, Cupredoxin	4.66372	4.33852	3.20013
nuc > WT	Nitab4.5_0000037g0050.1	Alpha-humulene_(-)-(E)-beta-caryophyllene synthase IPR005630 Terpene synthase, metal-binding domain	TPS21: terpene synthase 21	(E,E)-germacrene B synthase OS=Solanum habrochaites GN=SSTLH1 PE=1 SV=1	IPR008949, IPR005630	Terpenoid synthase, Terpene synthase, metal-binding domain	2.66998	0.603805	1.50818
nuc > WT	Nitab4.5_0000040g0340.1	Ribonuclease T2 IPR001568 Ribonuclease T2	Ribonuclease T2 family protein	Intracellular ribonuclease LX OS=Solanum lycopersicum GN=RNALX PE=1 SV=2	IPR001568, IPR018188	Ribonuclease T2-like, Ribonuclease T2, active site	4.45507	4.14849	3.24839
nuc > WT	Nitab4.5_0000073g0400.1	Sucrose synthase IPR012820 Sucrose synthase, plants and cyanobacteria IPR000368 Sucrose synthase	SUS4, ATSUS4: sucrose synthase 4	Sucrose synthase OS=Solanum tuberosum PE=1 SV=1	IPR000368, IPR012820, IPR001296	Sucrose synthase, Sucrose synthase, plant/cyanobacteria, Glycosyl transferase, family 1	4.83525	4.89953	3.62356
nuc > WT	Nitab4.5_0000083g0170.1	Protein containing AIG2-like domain IPR013024 Butirosin biosynthesis, BtrG-like	AIG2-like (avirulence induced gene) family protein	Putative gamma-glutamylcyclotransferase At3g02910 OS=Arabidopsis thaliana GN=At3g02910 PE=2 SV=2	IPR009288, IPR013024	AIG2-like, Butirosin biosynthesis, BtrG-like	3.7731	4.02728	2.71566
nuc > WT	Nitab4.5_0000088g0130.1	Zinc finger SWIM domain-containing protein 7	unknown protein similar to AT4G33925.1	NA	IPR007527	Zinc finger, SWIM-type	2.78061	2.47871	1.7564
nuc > WT	Nitab4.5_0000092g0360.1	E3 ubiquitin-protein ligase CCNB1IP1	RING/U-box superfamily protein	NA	NA	NA	3.05375	1.25194	1.80945
nuc > WT	Nitab4.5_0000107g0120.1	O-methyltransferase IPR016461 O-methyltransferase, COMT, eukaryota	O-methyltransferase family protein	Tabersonine 16-O-methyltransferase OS=Catharanthus roseus GN=16OMT PE=1 SV=1	IPR011991, IPR001077	Winged helix-turn-helix DNA-binding domain, O-methyltransferase, family 2	3.15507	2.80593	1.80165
nuc > WT	Nitab4.5_0000110g0320.1	UDP-glucosyltransferase IPR002213 UDP-glucuronosyl_UDP-glucosyltransferase	GT72B1, UGT72B1: UDP-Glycosyltransferase superfamily protein	Hydroquinone glucosyltransferase OS=Rauvolfia serpentina GN=AS PE=1 SV=1	IPR002213	UDP-glucuronosyl/UDP-glucosyltransferase	1.71851	1.29169	0.665675
nuc > WT	Nitab4.5_0000119g0440.1	UPF0497 membrane protein At3g53850 IPR006702 Uncharacterised protein family UPF0497, trans-membrane plant	Uncharacterised protein family (UPF0497)	CASP-like protein At3g53850 OS=Arabidopsis thaliana GN=At3g53850 PE=2 SV=1	IPR006702	Uncharacterised protein family UPF0497, trans-membrane plant	2.98967	3.09421	1.96972
nuc > WT	Nitab4.5_0000121g0050.1	Peroxidase 57 IPR002016 Haem peroxidase, plant_fungal_bacterial	Peroxidase superfamily protein	Peroxidase 44 OS=Arabidopsis thaliana GN=PER44 PE=2 SV=1	IPR002016, IPR010255, IPR000823, IPR019794, IPR019793	Haem peroxidase, plant/fungal/bacterial, Haem peroxidase, Plant peroxidase, Peroxidase, active site, Peroxidases heam-ligand binding site	4.99054	4.92024	3.92074
nuc > WT	Nitab4.5_0000157g0240.1	Restricted tev movement 2 IPR008978 HSP20-like chaperone	HSP20-like chaperones superfamily protein	NA	IPR002068, IPR008978	Alpha crystallin/Hsp20 domain, HSP20-like chaperone	1.61334	1.74975	0.582063
nuc > WT	Nitab4.5_0000170g0400.1	Unknown Protein IPR008889 VQ	VQ motif-containing protein	NA	IPR008889	VQ	2.9787	2.93624	1.34144
nuc > WT	Nitab4.5_0000192g0140.1	Peroxidase IPR002016 Haem peroxidase, plant_fungal_bacterial	Peroxidase superfamily protein	Peroxidase 64 OS=Arabidopsis thaliana GN=PER64 PE=1 SV=1	IPR002016, IPR000823, IPR010255	Haem peroxidase, plant/fungal/bacterial, Plant peroxidase, Haem peroxidase	2.05453	2.27619	0.958665
nuc > WT	Nitab4.5_0000194g0130.1	Unknown Protein	NA	NA	NA	NA	2.57937	2.87726	1.42515
nuc > WT	Nitab4.5_0000195g0220.1	Pyruvate decarboxylase 1 IPR012110 Pyruvate decarboxylase_indolepyruvate decarboxylase	Thiamine pyrophosphate dependent pyruvate decarboxylase family protein	Pyruvate decarboxylase 4 OS=Arabidopsis thaliana GN=PDC4 PE=2 SV=1	IPR012001, IPR012110	Thiamine pyrophosphate enzyme, N-terminal TPP-binding domain, Thiamine pyrophosphate (TPP)-dependent enzyme	3.35995	3.39537	2.29257
nuc > WT	Nitab4.5_0000208g0370.1	Calmodulin-binding protein-like IPR012416 Calmodulin binding protein-like	Calmodulin binding protein-like	NA	IPR012416	Calmodulin binding protein-like	3.1689	3.12875	2.12227
nuc > WT	Nitab4.5_0000222g0410.1	cDNA clone J023109D15 full insert sequence IPR004038 Ribosomal protein L7Ae_L30e_S12e_Gadd45	Ribosomal protein L7Ae/L30e/S12e/Gadd45 family protein	NA	IPR004038	Ribosomal protein L7Ae/L30e/S12e/Gadd45	2.48124	3.27996	1.05845
nuc > WT	Nitab4.5_0000227g0360.1	Peroxidase 57 IPR002016 Haem peroxidase, plant_fungal_bacterial	RHS18: root hair specific 18	Peroxidase 60 OS=Arabidopsis thaliana GN=PER60 PE=1 SV=1	IPR000823, IPR019793, IPR010255, IPR019794, IPR002016	Plant peroxidase, Peroxidases heam-ligand binding site, Haem peroxidase, Peroxidase, active site, Haem peroxidase, plant/fungal/bacterial	5.85164	5.30877	4.78646
nuc > WT	Nitab4.5_0000231g0180.1	Hydrolase alpha_beta fold family protein IPR000073 Alpha_beta hydrolase fold-1	ATMES13, MES13: methyl esterase 13	Putative methylesterase 13, chloroplastic OS=Arabidopsis thaliana GN=MES13 PE=2 SV=1	NA	NA	2.37626	1.80661	1.36403
nuc > WT	Nitab4.5_0000234g0280.1	Cytochrome P450	NA	Cytochrome P450 94A2 OS=Vicia sativa GN=CYP94A2 PE=2 SV=1	IPR001128	Cytochrome P450	3.8098	3.8127	2.75069
nuc > WT	Nitab4.5_0000263g0130.1	Speckle-type poz protein IPR013089 Kelch related	BTB/POZ domain-containing protein	BTB/POZ domain-containing protein At3g56230 OS=Arabidopsis thaliana GN=At3g56230 PE=2 SV=1	IPR011333, IPR000210, IPR013069	BTB/POZ fold, BTB/POZ-like, BTB/POZ	2.71905	2.40202	1.41675
nuc > WT	Nitab4.5_0000297g0170.1	Wound induced protein	Wound-responsive family protein	NA	IPR022251	Protein of unknown function wound-induced	4.41249	4.88532	2.62646
nuc > WT	Nitab4.5_0000308g0390.1	Phosphatidylinositol_phosphatidylcholine transfer protein-like IPR001251 Cellular retinaldehyde-binding_triple function, C-terminal	Sec14p-like phosphatidylinositol transfer family protein	Phosphatidylinositol/phosphatidylcholine transfer protein SFH10 OS=Arabidopsis thaliana GN=SFH10 PE=3 SV=1	IPR001251	CRAL-TRIO domain	3.68312	3.51956	2.62874
nuc > WT	Nitab4.5_0000314g0090.1	Germin-like protein 4 IPR014710 RmlC-like jelly roll fold	GLP2A, ATGER2, GER2: germin-like protein 2	Germin-like protein subfamily 1 member 20 OS=Arabidopsis thaliana GN=GLP5A PE=1 SV=1	IPR006045, IPR019780, IPR001929, IPR011051, IPR014710	Cupin 1, Germin, manganese binding site, Germin, RmlC-like cupin domain, RmlC-like jelly roll fold	4.00796	3.68276	2.98865
nuc > WT	Nitab4.5_0000383g0150.1	Light-dependent short hypocotyls 1 IPR006936 Protein of unknown function DUF640	LSH10: Protein of unknown function (DUF640)	NA	IPR006936	Domain of unknown function DUF640	1.61633	2.18363	0.613829
nuc > WT	Nitab4.5_0000383g0230.1	Pistil extensin like protein (Fragment) IPR006041 Pollen Ole e 1 allergen and extensin	NA	NA	IPR006706, IPR006041	Extensin domain, Pollen Ole e 1 allergen/extensin	5.25034	5.16195	4.17687
nuc > WT	Nitab4.5_0000388g0060.1	Glucan endo-1 3-beta-glucosidase 4 IPR012946 X8	Carbohydrate-binding X8 domain superfamily protein	Glucan endo-1,3-beta-glucosidase-like protein 3 OS=Arabidopsis thaliana GN=At5g08000 PE=1 SV=1	IPR012946	X8	2.04037	1.41411	0.744248
nuc > WT	Nitab4.5_0000402g0120.1	WD repeat protein IPR020472 G-protein beta WD-40 repeat, region	EMB2757, TAN: Transducin/WD40 repeat-like superfamily protein	NA	IPR017986, IPR019775, IPR015943, IPR001680	WD40-repeat-containing domain, WD40 repeat, conserved site, WD40/YVTN repeat-like-containing domain, WD40 repeat	2.71259	2.09757	1.57358
nuc > WT	Nitab4.5_0000404g0200.1	Cytochrome P450	ATC4H, C4H, CYP73A5, REF3: cinnamate-4-hydroxylase	Trans-cinnamate 4-monooxygenase OS=Zinnia violacea GN=CYP73A12 PE=2 SV=1	IPR001128, IPR002401, IPR017972	Cytochrome P450, Cytochrome P450, E-class, group I, Cytochrome P450, conserved site	2.18708	2.96222	0.63746
nuc > WT	Nitab4.5_0000452g0020.1	NA	NA	NA	NA	NA	3.80825	3.02053	2.70348
nuc > WT	Nitab4.5_0000477g0200.1	Kunitz trypsin inhibitor IPR002160 Proteinase inhibitor I3, Kunitz legume	Kunitz family trypsin and protease inhibitor protein	Miraculin OS=Synsepalum dulcificum PE=1 SV=3	IPR011065, IPR002160	Kunitz inhibitor ST1-like, Proteinase inhibitor I3, Kunitz legume	6.81541	7.95535	5.71752
nuc > WT	Nitab4.5_0000489g0110.1	Chloroplastic group IIA intron splicing facilitator CRS1, chloroplastic IPR001890 RNA-binding, CRM domain	NA	NA	NA	NA	3.93962	3.85612	2.71597
nuc > WT	Nitab4.5_0000519g0400.1	Unknown Protein	ARM repeat superfamily protein	NA	NA	NA	2.12655	1.74822	1.08318
nuc > WT	Nitab4.5_0000573g0100.1	UPF0497 membrane protein 7 IPR006459 Uncharacterised protein family UPF0497, trans-membrane plant subgroup	Uncharacterised protein family (UPF0497)	Casparian strip membrane protein 1 OS=Nicotiana tabacum PE=2 SV=1	IPR006702, IPR006459	Uncharacterised protein family UPF0497, trans-membrane plant, Uncharacterised protein family UPF0497, trans-membrane plant subgroup	3.85909	3.38048	2.34133
nuc > WT	Nitab4.5_0000605g0270.1	Dual specificity protein phosphatase	dual specificity protein phosphatase-related	Probable inactive dual specificity protein phosphatase-like At4g18593 OS=Arabidopsis thaliana GN=At4g18593 PE=2 SV=1	IPR024950	Dual specificity phosphatase	3.13009	3.05421	1.83374
nuc > WT	Nitab4.5_0000614g0100.1	PPPDE peptidase domain-containing protein 1 IPR008580 Protein of unknown function DUF862, eukaryotic	PPPDE putative thiol peptidase family protein	NA	IPR008580	PPPDE putative peptidase domain	6.27622	5.90921	5.1595
nuc > WT	Nitab4.5_0000636g0050.1	S-formylglutathione hydrolase IPR014186 S-formylglutathione hydrolase	ATSFGH, SFGH: S-formylglutathione hydrolase	S-formylglutathione hydrolase OS=Arabidopsis thaliana GN=SFGH PE=1 SV=2	IPR000801, IPR014186	Putative esterase, S-formylglutathione hydrolase	3.11937	1.73866	1.82038
nuc > WT	Nitab4.5_0000676g0190.1	Translation initiation factor 1 IPR006196 S1, IF1 type	Nucleic acid-binding, OB-fold-like protein	Translation initiation factor IF-1, chloroplastic OS=Solanum lycopersicum GN=infA PE=2 SV=1	IPR022967, IPR012340, IPR004368, IPR006196	RNA-binding domain, S1, Nucleic acid-binding, OB-fold, Translation initiation factor IF-1, RNA-binding domain, S1, IF1 type	4.86996	3.66044	3.25259
nuc > WT	Nitab4.5_0000681g0080.1	Cathepsin B-like cysteine proteinase IPR013128 Peptidase C1A, papain	SAG12: senescence-associated gene 12	Thiol protease SEN102 OS=Hemerocallis sp. GN=SEN102 PE=2 SV=1	IPR000668, IPR025660, IPR013201, IPR013128, IPR025661, IPR000169	Peptidase C1A, papain C-terminal, Cysteine peptidase, histidine active site, Proteinase inhibitor I29, cathepsin propeptide, Peptidase C1A, papain, Cysteine peptidase, asparagine active site, Cysteine peptidase, cysteine active site	5.04506	3.15639	2.81712
nuc > WT	Nitab4.5_0000733g0130.1	NA	NA	NA	IPR009515	Protein of unknown function DUF1138	4.61618	4.68718	3.26672
nuc > WT	Nitab4.5_0000828g0020.1	PRA1 family protein IPR004895 Prenylated rab acceptor PRA1	PRA1.A2: prenylated RAB acceptor 1.A2	PRA1 family protein A2 OS=Arabidopsis thaliana GN=PRA1A2 PE=2 SV=1	IPR004895	Prenylated rab acceptor PRA1	3.29859	2.50246	2.09219
nuc > WT	Nitab4.5_0000842g0020.1	Gibberellin 2-beta-dioxygenase 7 IPR005123 Oxoglutarate and iron-dependent oxygenase	NA	NA	IPR005123, IPR026992, IPR027443	Oxoglutarate/iron-dependent dioxygenase, Non-haem dioxygenase N-terminal domain, Isopenicillin N synthase-like	2.48162	3.12768	1.36793
nuc > WT	Nitab4.5_0000861g0010.1	Expressed protein (Fragment) IPR006514 Protein of unknown function DUF579, plant	Protein of unknown function (DUF579)	Glucuronoxylan 4-O-methyltransferase 1 OS=Arabidopsis thaliana GN=GXM1 PE=1 SV=1	IPR006514, IPR021148	Xylan biosynthesis protein IRX15/IRX15L, Putative polysaccharide biosynthesis protein	5.50956	5.16174	4.46176
nuc > WT	Nitab4.5_0000882g0040.1	NA	unknown protein similar to AT4G17310.1	NA	NA	NA	3.3813	3.7011	1.8257
nuc > WT	Nitab4.5_0000902g0320.1	Unknown Protein	unknown protein similar to AT5G65495.1	Protein SKIP34 OS=Arabidopsis thaliana GN=SKIP34 PE=1 SV=1	NA	NA	3.95479	4.01585	2.90036
nuc > WT	Nitab4.5_0000959g0100.1	Organ-specific protein S2	NA	NA	IPR024489	Organ specific protein	3.52175	2.43876	2.41179
nuc > WT	Nitab4.5_0000977g0040.1	Sulfate adenylyltransferase IPR002650 ATP-sulfurylase	APS1: ATP sulfurylase 1	ATP sulfurylase 1, chloroplastic OS=Arabidopsis thaliana GN=APS1 PE=1 SV=1	IPR014729, IPR002650, IPR025980, IPR024951, IPR015947	Rossmann-like alpha/beta/alpha sandwich fold, Sulphate adenylyltransferase, ATP-sulfurylase PUA-like domain, Sulphate adenylyltransferase catalytic domain, PUA-like domain	5.82094	5.84402	4.56636
nuc > WT	Nitab4.5_0000981g0070.1	Ring H2 finger protein IPR018957 Zinc finger, C3HC4 RING-type	RING/U-box superfamily protein	NA	IPR001841, IPR013083	Zinc finger, RING-type, Zinc finger, RING/FYVE/PHD-type	3.18596	1.95741	2.05728
nuc > WT	Nitab4.5_0001003g0150.1	Acyl- IPR005067 Fatty acid desaturase, type 2	SSI2, FAB2: Plant stearoyl-acyl-carrier-protein desaturase family protein	Acyl-[acyl-carrier-protein] desaturase, chloroplastic OS=Solanum tuberosum PE=2 SV=1	IPR005803, IPR009078, IPR005067, IPR012348	Stearoyl-ACP desaturase, conserved site, Ferritin-like superfamily, Fatty acid desaturase, type 2, Ribonucleotide reductase-related	2.79242	3.7367	1.74673
nuc > WT	Nitab4.5_0001004g0050.1	Xyloglucan endotransglucosylase_hydrolase 2 IPR016455 Xyloglucan endotransglucosylase_hydrolase	XTH26, ATXTH26: xyloglucan endotransglucosylase/hydrolase 26	Probable xyloglucan endotransglucosylase/hydrolase protein 26 OS=Arabidopsis thaliana GN=XTH26 PE=2 SV=1	IPR016455, IPR013320, IPR000757, IPR008985, IPR010713, IPR008263	Xyloglucan endotransglucosylase/hydrolase, Concanavalin A-like lectin/glucanase, subgroup, Glycoside hydrolase, family 16, Concanavalin A-like lectin/glucanases superfamily, Xyloglucan endo-transglycosylase, C-terminal, Glycoside hydrolase, family 16, active site	4.213	3.63468	3.08856
nuc > WT	Nitab4.5_0001004g0060.1	Xyloglucan endotransglucosylase_hydrolase 2 IPR016455 Xyloglucan endotransglucosylase_hydrolase	XTR3, XTH25: xyloglucan endotransglucosylase/hydrolase 25	Probable xyloglucan endotransglucosylase/hydrolase protein 25 OS=Arabidopsis thaliana GN=XTH25 PE=2 SV=2	IPR013320, IPR000757, IPR010713, IPR008985	Concanavalin A-like lectin/glucanase, subgroup, Glycoside hydrolase, family 16, Xyloglucan endo-transglycosylase, C-terminal, Concanavalin A-like lectin/glucanases superfamily	6.35449	5.86189	5.28685
nuc > WT	Nitab4.5_0001004g0150.1	Ring H2 finger protein IPR018957 Zinc finger, C3HC4 RING-type	RING/U-box superfamily protein	E3 ubiquitin-protein ligase ATL42 OS=Arabidopsis thaliana GN=ATL42 PE=1 SV=2	IPR001841, IPR013083	Zinc finger, RING-type, Zinc finger, RING/FYVE/PHD-type	2.42836	1.77337	1.37845
nuc > WT	Nitab4.5_0001014g0160.1	Unknown Protein	unknown protein similar to AT5G66985.1	NA	NA	NA	2.69091	3.98608	0.718836
nuc > WT	Nitab4.5_0001110g0030.1	ARGOS	ARL: ARGOS-like	ARGOS-like protein OS=Arabidopsis thaliana GN=ARL PE=2 SV=1	NA	NA	2.86905	3.06323	1.6334
nuc > WT	Nitab4.5_0001134g0060.1	Unknown Protein	unknown protein similar to AT3G09280.1	NA	NA	NA	3.25058	3.08801	2.19534
nuc > WT	Nitab4.5_0001137g0020.1	Homeobox-leucine zipper protein 14 IPR003106 Leucine zipper, homeobox-associated	HAT14: homeobox from Arabidopsis thaliana	Homeobox-leucine zipper protein HAT14 OS=Arabidopsis thaliana GN=HAT14 PE=2 SV=3	IPR001356, IPR003106, IPR017970, IPR009057	Homeobox domain, Leucine zipper, homeobox-associated, Homeobox, conserved site, Homeodomain-like	2.10547	1.91388	1.04718
nuc > WT	Nitab4.5_0001143g0050.1	PBSP domain-containing protein IPR007541 Plant Basic Secretory Protein	Plant basic secretory protein (BSP) family protein	NA	IPR007541	Uncharacterised protein family, basic secretory protein	5.6072	4.11716	4.43843
nuc > WT	Nitab4.5_0001159g0190.1	Unknown Protein	NA	NA	IPR012417	Calmodulin-binding domain, plant	3.0426	2.66093	1.82686
nuc > WT	Nitab4.5_0001182g0040.1	cytochrome P450	CYP71B35: cytochrome P450, family 71, subfamily B, polypeptide 35	Cytochrome P450 71D7 OS=Solanum chacoense GN=CYP71D7 PE=3 SV=1	IPR001128, IPR017972, IPR002401	Cytochrome P450, Cytochrome P450, conserved site, Cytochrome P450, E-class, group I	3.34577	2.87312	2.22821
nuc > WT	Nitab4.5_0001199g0110.1	ELF4-like protein IPR009741 Protein of unknown function DUF1313	ELF4-L3: ELF4-like 3	Protein ELF4-LIKE 3 OS=Arabidopsis thaliana GN=EFL3 PE=3 SV=1	IPR009741	Protein of unknown function DUF1313	3.57088	3.3756	2.32983
nuc > WT	Nitab4.5_0001219g0100.1	Unknown Protein	NA	NA	NA	NA	1.95313	1.87752	0.881807
nuc > WT	Nitab4.5_0001307g0080.1	Unknown Protein	NA	NA	NA	NA	3.20993	3.0644	2.0427
nuc > WT	Nitab4.5_0001311g0140.1	Os03g0291800 protein (Fragment) IPR004253 Protein of unknown function DUF231, plant	TBL34: TRICHOME BIREFRINGENCE-LIKE 34	NA	IPR026057, IPR025846	PC-Esterase, PMR5 N-terminal domain	2.38668	2.62764	1.21747
nuc > WT	Nitab4.5_0001384g0060.1	Omega-6 fatty acid desaturase IPR005804 Fatty acid desaturase, type 1	FAD2: fatty acid desaturase 2	Omega-6 fatty acid desaturase, endoplasmic reticulum OS=Arabidopsis thaliana GN=FAD2 PE=2 SV=1	IPR005804, IPR021863	Fatty acid desaturase, type 1, Protein of unknown function DUF3474	2.45118	3.33881	0.767237
nuc > WT	Nitab4.5_0001466g0090.1	BAC19.4 IPR010608 Protein of unknown function DUF1195	Protein of unknown function (DUF1195)	NA	IPR010608	Protein of unknown function DUF1195	2.18181	1.82228	0.944867
nuc > WT	Nitab4.5_0001476g0100.1	Cytochrome P450	CYP88A3, ATKAO1, KAO1: cytochrome P450, family 88, subfamily A, polypeptide 3	Ent-kaurenoic acid oxidase 1 OS=Arabidopsis thaliana GN=KAO1 PE=2 SV=1	IPR001128, IPR002397, IPR017972	Cytochrome P450, Cytochrome P450, B-class, Cytochrome P450, conserved site	3.0317	3.40594	1.74685
nuc > WT	Nitab4.5_0001714g0010.1	Expansin-like protein IPR002963 Expansin	ATEXPA7, EXP7, ATEXP7, ATHEXP ALPHA 1.26, EXPA7: expansin A7	Expansin-A7 OS=Arabidopsis thaliana GN=EXPA7 PE=3 SV=1	IPR007117, IPR009009, IPR007118, IPR002963, IPR014733, IPR007112	Expansin, cellulose-binding-like domain, RlpA-like double-psi beta-barrel domain, Expansin/Lol pI, Expansin, Barwin-like endoglucanase, Expansin/pollen allergen, DPBB domain	3.8165	3.49847	2.79309
nuc > WT	Nitab4.5_0001735g0030.1	Plant-specific domain TIGR01615 family protein IPR006502 Protein of unknown function DUF506, plant	Protein of unknown function (DUF506)	NA	IPR006502	Protein of unknown function DUF506, plant	1.86164	0.877503	0.672473
nuc > WT	Nitab4.5_0001751g0110.1	Zinc-binding protein IPR006734 Protein of unknown function DUF597	PLATZ transcription factor family protein	NA	IPR006734	Protein of unknown function DUF597	2.71559	2.58873	1.61781
nuc > WT	Nitab4.5_0001815g0140.1	Unknown Protein	NA	NA	NA	NA	3.09728	2.43324	1.78466
nuc > WT	Nitab4.5_0001842g0070.1	PAR-1c protein IPR009489 PAR1	PAR1 protein	NA	IPR009489	PAR1	6.57777	5.81436	5.16274
nuc > WT	Nitab4.5_0001863g0170.1	MYB transcription factor IPR015495 Myb transcription factor	AtMYB40, MYB40: myb domain protein 40	Protein ODORANT1 OS=Petunia hybrida GN=ODO1 PE=2 SV=1	IPR017930, IPR001005, IPR009057	Myb domain, SANT/Myb domain, Homeodomain-like	3.4795	2.76126	2.43875
nuc > WT	Nitab4.5_0001925g0070.1	Extensin-like protein Ext1	NA	NA	NA	NA	4.91922	4.46046	3.80805
nuc > WT	Nitab4.5_0001925g0120.1	Extensin-like protein Ext1 (Fragment)	NA	NA	NA	NA	5.91897	5.47715	4.8095
nuc > WT	Nitab4.5_0001980g0040.1	UDP-glucosyltransferase family 1 protein IPR002213 UDP-glucuronosyl_UDP-glucosyltransferase	UGT74E2: Uridine diphosphate glycosyltransferase 74E2	UDP-glycosyltransferase 74E2 OS=Arabidopsis thaliana GN=UGT74E2 PE=1 SV=1	IPR002213	UDP-glucuronosyl/UDP-glucosyltransferase	4.35101	4.42929	3.31119
nuc > WT	Nitab4.5_0001988g0040.1	Auxin-induced SAUR-like protein IPR003676 Auxin responsive SAUR protein	SAUR-like auxin-responsive protein family	Indole-3-acetic acid-induced protein ARG7 OS=Vigna radiata var. radiata GN=ARG7 PE=2 SV=1	IPR003676	Auxin-induced protein, ARG7	2.36886	2.44064	1.2652
nuc > WT	Nitab4.5_0002182g0090.1	Disease resistance response_ dirigent-like protein IPR004265 Plant disease resistance response protein	Disease resistance-responsive (dirigent-like protein) family protein	Dirigent protein 16 OS=Arabidopsis thaliana GN=DIR16 PE=2 SV=1	IPR004265	Plant disease resistance response protein	5.56657	5.97242	4.38407
nuc > WT	Nitab4.5_0002252g0020.1	Light-dependent short hypocotyls 1 IPR006936 Protein of unknown function DUF640	LSH10: Protein of unknown function (DUF640)	NA	IPR006936	Domain of unknown function DUF640	2.41045	3.02553	1.01111
nuc > WT	Nitab4.5_0002305g0070.1	Unknown Protein	VQ motif-containing protein	NA	IPR008889	VQ	3.10854	3.2215	1.73664
nuc > WT	Nitab4.5_0002318g0030.1	UDP-glucosyltransferase IPR002213 UDP-glucuronosyl_UDP-glucosyltransferase	NA	Cyanidin-3-O-glucoside 2-O-glucuronosyltransferase OS=Bellis perennis GN=UGAT PE=1 SV=1	IPR002213	UDP-glucuronosyl/UDP-glucosyltransferase	3.23216	2.53106	2.18851
nuc > WT	Nitab4.5_0002378g0020.1	Tropinone reductase I IPR002347 Glucose_ribitol dehydrogenase	NAD(P)-binding Rossmann-fold superfamily protein	Tropinone reductase homolog OS=Datura stramonium PE=2 SV=1	IPR002347, IPR002198, IPR020904, IPR016040	Glucose/ribitol dehydrogenase, Short-chain dehydrogenase/reductase SDR, Short-chain dehydrogenase/reductase, conserved site, NAD(P)-binding domain	3.07454	2.8041	2.04721
nuc > WT	Nitab4.5_0002467g0080.1	Universal stress protein family protein IPR006016 UspA	Adenine nucleotide alpha hydrolases-like superfamily protein	NA	IPR014729, IPR006016	Rossmann-like alpha/beta/alpha sandwich fold, UspA	2.61936	2.32585	1.53712
nuc > WT	Nitab4.5_0002606g0010.1	Nodulin MtN21 family protein (Fragment) IPR000620 Protein of unknown function DUF6, transmembrane	nodulin MtN21 /EamA-like transporter family protein	WAT1-related protein At5g07050 OS=Arabidopsis thaliana GN=At5g07050 PE=2 SV=1	IPR000620	Drug/metabolite transporter	3.63964	3.6782	2.58552
nuc > WT	Nitab4.5_0002606g0050.1	FolD bifunctional protein IPR000672 Tetrahydrofolate dehydrogenase_cyclohydrolase	Amino acid dehydrogenase family protein	Bifunctional protein FolD 2 OS=Arabidopsis thaliana GN=FOLD2 PE=1 SV=1	IPR020630, IPR000672	Tetrahydrofolate dehydrogenase/cyclohydrolase, catalytic domain, Tetrahydrofolate dehydrogenase/cyclohydrolase	4.10636	3.3206	2.40617
nuc > WT	Nitab4.5_0002661g0050.1	ATP synthase subunit epsilon mitochondrial IPR006721 ATPase, F1 complex, epsilon subunit, mitochondrial	ATP synthase epsilon chain, mitochondrial	ATP synthase subunit epsilon, mitochondrial OS=Ipomoea batatas PE=1 SV=2	IPR006721	ATPase, F1 complex, epsilon subunit, mitochondrial	4.05502	3.81376	3.03873
nuc > WT	Nitab4.5_0002664g0090.1	BHLH transcription factor IPR011598 Helix-loop-helix DNA-binding	RHD6: ROOT HAIR DEFECTIVE6	Transcription factor bHLH83 OS=Arabidopsis thaliana GN=BHLH83 PE=2 SV=1	IPR011598	Myc-type, basic helix-loop-helix (bHLH) domain	1.95076	2.11671	0.875947
nuc > WT	Nitab4.5_0002801g0020.1	Auxin Efflux Carrier IPR004776 Auxin efflux carrier	PIN5: Auxin efflux carrier family protein	Putative auxin efflux carrier component 8 OS=Arabidopsis thaliana GN=PIN8 PE=3 SV=2	IPR004776	Auxin efflux carrier	1.58867	1.45946	0.570271
nuc > WT	Nitab4.5_0002859g0030.1	IST1-like protein IPR005061 Protein of unknown function DUF292, eukaryotic	NA	NA	NA	NA	2.62373	1.93901	1.54228
nuc > WT	Nitab4.5_0003002g0030.1	Acetyl coenzyme A cis-3-hexen-1-ol acetyl transferase IPR003480 Transferase	HXXXD-type acyl-transferase family protein	Benzyl alcohol O-benzoyltransferase OS=Nicotiana tabacum GN=HSR201 PE=1 SV=1	IPR023213, IPR003480	Chloramphenicol acetyltransferase-like domain, Transferase	3.90637	3.36904	2.77919
nuc > WT	Nitab4.5_0003074g0010.1	Extensin-like protein Dif10 (Fragment)	NA	NA	NA	NA	5.5474	5.07459	4.536
nuc > WT	Nitab4.5_0003149g0010.1	Unknown Protein	unknown protein similar to AT1G20430.1	NA	NA	NA	3.61225	2.59852	2.41832
nuc > WT	Nitab4.5_0003168g0010.1	Allene oxide synthase IPR001128 Cytochrome P450	AOS, CYP74A, DDE2: allene oxide synthase	9-divinyl ether synthase OS=Solanum tuberosum GN=DES PE=1 SV=1	IPR001128, IPR002403	Cytochrome P450, Cytochrome P450, E-class, group IV	3.58597	2.90605	1.92874
nuc > WT	Nitab4.5_0003169g0010.1	Disease resistance response like protein IPR004265 Plant disease resistance response protein	Disease resistance-responsive (dirigent-like protein) family protein	Dirigent protein 23 OS=Arabidopsis thaliana GN=DIR23 PE=2 SV=1	IPR004265	Plant disease resistance response protein	2.85445	1.16185	1.56376
nuc > WT	Nitab4.5_0003242g0030.1	PAR-1c protein IPR009489 PAR1	NA	NA	IPR009489	PAR1	4.03754	2.47445	1.16288
nuc > WT	Nitab4.5_0003242g0040.1	Actin depolymerizing factor 10 IPR002108 Actin-binding, cofilin_tropomyosin type	ADF7: actin depolymerizing factor 7	Actin-depolymerizing factor 7 OS=Arabidopsis thaliana GN=ADF7 PE=2 SV=1	IPR002108, IPR017904	Actin-binding, cofilin/tropomyosin type, ADF/Cofilin/Destrin	5.37199	4.77579	4.20855
nuc > WT	Nitab4.5_0003331g0040.1	Root cap protein 3 (Fragment) IPR009646 Root cap	late embryogenesis abundant protein-related / LEA protein-related	NA	IPR009646	Root cap	3.38203	4.02452	2.24159
nuc > WT	Nitab4.5_0003709g0030.1	MPF2-like (Fragment) IPR002487 Transcription factor, K-box	SVP, AGL22: K-box region and MADS-box transcription factor family protein	MADS-box protein SVP OS=Arabidopsis thaliana GN=SVP PE=1 SV=1	IPR002487	Transcription factor, K-box	2.72641	2.79573	1.04367
nuc > WT	Nitab4.5_0003709g0060.1	Transcription factor IPR011598 Helix-loop-helix DNA-binding	NA	NA	IPR011598	Myc-type, basic helix-loop-helix (bHLH) domain	2.03491	1.74152	0.978908
nuc > WT	Nitab4.5_0003769g0140.1	NA	NA	NA	IPR010666	Zinc finger, GRF-type	2.22706	2.38292	0.84915
nuc > WT	Nitab4.5_0003983g0030.1	Proline-rich protein IPR013770 Plant lipid transfer protein and hydrophobic protein, helical	Bifunctional inhibitor/lipid-transfer protein/seed storage 2S albumin superfamily protein	14 kDa proline-rich protein DC2.15 OS=Daucus carota PE=2 SV=1	IPR027923, IPR016140	Hydrophobic seed protein, Bifunctional inhibitor/plant lipid transfer protein/seed storage helical domain	4.53437	5.00143	3.29991
nuc > WT	Nitab4.5_0003983g0070.1	Proline-rich protein IPR013770 Plant lipid transfer protein and hydrophobic protein, helical	Bifunctional inhibitor/lipid-transfer protein/seed storage 2S albumin superfamily protein	14 kDa proline-rich protein DC2.15 OS=Daucus carota PE=2 SV=1	IPR016140, IPR027923	Bifunctional inhibitor/plant lipid transfer protein/seed storage helical domain, Hydrophobic seed protein	3.3358	3.47973	2.07644
nuc > WT	Nitab4.5_0004097g0050.1	Thaumatin-like protein IPR001938 Thaumatin, pathogenesis-related	ATOSM34, OSM34: osmotin 34	Pathogenesis-related protein R minor form OS=Nicotiana tabacum PE=2 SV=1	IPR001938, IPR017949	Thaumatin, Thaumatin, conserved site	8.42419	6.72473	7.29155
nuc > WT	Nitab4.5_0004194g0100.1	Zinc finger protein-like protein IPR002867 Zinc finger, C6HC-type	NA	NA	IPR002867	Zinc finger, C6HC-type	5.11311	4.72656	4.08664
nuc > WT	Nitab4.5_0004361g0030.1	Peroxidase IPR002016 Haem peroxidase, plant_fungal_bacterial	Peroxidase superfamily protein	Peroxidase 64 OS=Arabidopsis thaliana GN=PER64 PE=1 SV=1	IPR000823, IPR002016, IPR010255	Plant peroxidase, Haem peroxidase, plant/fungal/bacterial, Haem peroxidase	2.98629	2.935	1.97356
nuc > WT	Nitab4.5_0004415g0010.1	2-oxoglutarate-dependent dioxygenase IPR005123 Oxoglutarate and iron-dependent oxygenase	2-oxoglutarate (2OG) and Fe(II)-dependent oxygenase superfamily protein	Probable 2-oxoglutarate-dependent dioxygenase AOP1.2 OS=Arabidopsis thaliana GN=AOP1.2 PE=2 SV=1	IPR027443, IPR005123, IPR026992	Isopenicillin N synthase-like, Oxoglutarate/iron-dependent dioxygenase, Non-haem dioxygenase N-terminal domain	3.30539	3.28955	2.19697
nuc > WT	Nitab4.5_0004482g0050.1	Proline-rich protein IPR013770 Plant lipid transfer protein and hydrophobic protein, helical	Bifunctional inhibitor/lipid-transfer protein/seed storage 2S albumin superfamily protein	14 kDa proline-rich protein DC2.15 OS=Daucus carota PE=2 SV=1	IPR027923, IPR016140	Hydrophobic seed protein, Bifunctional inhibitor/plant lipid transfer protein/seed storage helical domain	3.05148	3.48918	1.77849
nuc > WT	Nitab4.5_0005287g0030.1	BHLH transcription factor IPR011598 Helix-loop-helix DNA-binding	RSL2: ROOT HAIR DEFECTIVE 6-LIKE 2	Transcription factor bHLH85 OS=Arabidopsis thaliana GN=BHLH85 PE=2 SV=1	IPR011598	Myc-type, basic helix-loop-helix (bHLH) domain	1.72332	0.794879	0.548962
nuc > WT	Nitab4.5_0005356g0050.1	NA	NA	Uncharacterized protein At5g23160 OS=Arabidopsis thaliana GN=At5g23160 PE=2 SV=1	NA	NA	1.57761	0.773751	0.533169
nuc > WT	Nitab4.5_0007696g0010.1	Polyphenol oxidase IPR016213 Polyphenol oxidase, plant	NA	Polyphenol oxidase F, chloroplastic OS=Solanum lycopersicum PE=3 SV=1	IPR002227, IPR022740, IPR008922, IPR022739	Tyrosinase, Polyphenol oxidase, C-terminal, Uncharacterised domain, di-copper centre, Polyphenol oxidase, central domain	3.31988	3.86538	2.28988
nuc > WT	Nitab4.5_0007819g0020.1	Extensin-like protein Ext1 (Fragment)	NA	NA	NA	NA	2.83558	2.20321	1.24918
nuc > WT	Nitab4.5_0007834g0030.1	GDSL esterase_lipase At1g29670 IPR001087 Lipase, GDSL	GDSL-like Lipase/Acylhydrolase superfamily protein	GDSL esterase/lipase At1g29670 OS=Arabidopsis thaliana GN=At1g29670 PE=2 SV=1	IPR013831, IPR001087	SGNH hydrolase-type esterase domain, Lipase, GDSL	2.6398	2.46639	1.45573
pla > WT	Nitab4.5_0000001g0020.1	Serine_threonine protein kinase IPR002290 Serine_threonine protein kinase	Protein kinase superfamily protein	Probable protein kinase At2g41970 OS=Arabidopsis thaliana GN=At2g41970 PE=2 SV=1	IPR017441, IPR001245, IPR011009, IPR000719, IPR008266	Protein kinase, ATP binding site, Serine-threonine/tyrosine-protein kinase catalytic domain, Protein kinase-like domain, Protein kinase domain, Tyrosine-protein kinase, active site	2.92767	3.64129	2.64096
pla > WT	Nitab4.5_0000008g0060.1	Glutathione S-transferase-like protein IPR004046 Glutathione S-transferase, C-terminal	ATGSTU8, GSTU8: glutathione S-transferase TAU 8	Probable glutathione S-transferase OS=Nicotiana tabacum PE=2 SV=1	IPR012336, IPR010987, IPR004045, IPR004046	Thioredoxin-like fold, Glutathione S-transferase, C-terminal-like, Glutathione S-transferase, N-terminal, Glutathione S-transferase, C-terminal	1.38485	2.14822	0.727796
pla > WT	Nitab4.5_0000008g0070.1	Glutathione S-transferase-like protein IPR004046 Glutathione S-transferase, C-terminal	ATGSTU8, GSTU8: glutathione S-transferase TAU 8	Probable glutathione S-transferase OS=Nicotiana tabacum PE=2 SV=1	IPR010987, IPR004045, IPR012336, IPR004046	Glutathione S-transferase, C-terminal-like, Glutathione S-transferase, N-terminal, Thioredoxin-like fold, Glutathione S-transferase, C-terminal	3.84339	4.29181	3.01731
pla > WT	Nitab4.5_0000008g0080.1	Glutathione S-transferase-like protein IPR004046 Glutathione S-transferase, C-terminal	ATGSTU8, GSTU8: glutathione S-transferase TAU 8	Probable glutathione S-transferase OS=Nicotiana tabacum PE=2 SV=1	IPR010987, IPR012336, IPR004046, IPR004045	Glutathione S-transferase, C-terminal-like, Thioredoxin-like fold, Glutathione S-transferase, C-terminal, Glutathione S-transferase, N-terminal	4.55489	5.33603	4.20778
pla > WT	Nitab4.5_0000008g0140.1	Glutathione S-transferase-like protein IPR004046 Glutathione S-transferase, C-terminal	ATGSTU8, GSTU8: glutathione S-transferase TAU 8	Probable glutathione S-transferase OS=Nicotiana tabacum PE=2 SV=1	IPR004046, IPR004045, IPR012336, IPR010987	Glutathione S-transferase, C-terminal, Glutathione S-transferase, N-terminal, Thioredoxin-like fold, Glutathione S-transferase, C-terminal-like	2.83166	3.51359	1.91102
pla > WT	Nitab4.5_0000009g0130.1	Glucose-repressible alcohol dehydrogenase transcriptional effector CCR4 IPR005135 Endonuclease_exonuclease_phosphatase	DNAse I-like superfamily protein	Carbon catabolite repressor protein 4 homolog 2 OS=Arabidopsis thaliana GN=CCR4-2 PE=2 SV=2	NA	NA	1.97858	2.39116	1.1767
pla > WT	Nitab4.5_0000009g0300.1	Endoglucanase 1 IPR008928 Six-hairpin glycosidase-like IPR012341 Six-hairpin glycosidase IPR018221 Glycoside hydrolase, family 9, active site IPR001701 Glycoside hydrolase, family 9	ATGH9B3, ATCEL3, CEL3: cellulase 3	Endoglucanase 9 OS=Arabidopsis thaliana GN=CEL3 PE=1 SV=1	IPR001701, IPR018221, IPR008928, IPR012341	Glycoside hydrolase, family 9, Glycoside hydrolase, family 9, active site, Six-hairpin glycosidase-like, Six-hairpin glycosidase	4.52418	5.3867	4.17954
pla > WT	Nitab4.5_0000009g0310.1	FAD-binding domain-containing protein IPR006094 FAD linked oxidase, N-terminal	FAD-binding Berberine family protein	Reticuline oxidase-like protein OS=Arabidopsis thaliana GN=At4g20830 PE=1 SV=2	IPR016166, IPR016169, IPR012951, IPR006094	FAD-binding, type 2, CO dehydrogenase flavoprotein-like, FAD-binding, subdomain 2, Berberine/berberine-like, FAD linked oxidase, N-terminal	2.12684	2.50448	1.47186
pla > WT	Nitab4.5_0000010g0160.1	GDP-mannose transporter IPR004853 Protein of unknown function DUF250	GONST2: golgi nucleotide sugar transporter 2	GDP-mannose transporter GONST2 OS=Arabidopsis thaliana GN=GONST2 PE=2 SV=1	NA	NA	1.5777	2.40647	1.11366
pla > WT	Nitab4.5_0000016g0550.1	NA	NA	NA	IPR003441	NAC domain	1.49213	2.16064	0.948502
pla > WT	Nitab4.5_0000021g0090.1	Peroxidase 1 IPR002016 Haem peroxidase, plant_fungal_bacterial	RCI3, RCI3A: Peroxidase superfamily protein	Peroxidase 5 OS=Vitis vinifera GN=GSVIVT00037159001 PE=1 SV=2	IPR010255, IPR002016, IPR000823, IPR019793, IPR019794	Haem peroxidase, Haem peroxidase, plant/fungal/bacterial, Plant peroxidase, Peroxidases heam-ligand binding site, Peroxidase, active site	3.1666	3.82212	2.52397
pla > WT	Nitab4.5_0000023g0490.1	Cc-nbs-lrr, resistance protein	NB-ARC domain-containing disease resistance protein	Putative disease resistance RPP13-like protein 1 OS=Arabidopsis thaliana GN=RPPL1 PE=3 SV=1	NA	NA	2.62473	3.89432	2.55917
pla > WT	Nitab4.5_0000027g0140.1	Unknown Protein	NA	NA	NA	NA	3.68268	4.11836	2.81478
pla > WT	Nitab4.5_0000027g0250.1	Steroid sulfotransferase 3 IPR000863 Sulfotransferase	ST, ATST1, RAR047, ST1, AtSOT1, AtSOT12, SOT12: sulphotransferase 12	Cytosolic sulfotransferase 12 OS=Arabidopsis thaliana GN=SOT12 PE=1 SV=2	IPR000863, IPR027417	Sulfotransferase domain, P-loop containing nucleoside triphosphate hydrolase	3.31477	4.70854	2.57566
pla > WT	Nitab4.5_0000028g0360.1	Unknown Protein	unknown protein similar to AT1G52565.1	NA	NA	NA	4.25553	4.9121	3.8628
pla > WT	Nitab4.5_0000028g0460.1	Blue copper-like protein IPR008972 Cupredoxin	NA	NA	IPR003245, IPR008972	Plastocyanin-like, Cupredoxin	4.66372	4.33852	3.20013
pla > WT	Nitab4.5_0000030g0450.1	ABC transporter G family member 14 IPR013525 ABC-2 type transporter	ABCG14: ATP-binding cassette 14	ABC transporter G family member 14 OS=Arabidopsis thaliana GN=ABCG14 PE=2 SV=1	IPR003593, IPR013525, IPR003439, IPR027417, IPR017871	AAA+ ATPase domain, ABC-2 type transporter, ABC transporter-like, P-loop containing nucleoside triphosphate hydrolase, ABC transporter, conserved site	4.72352	5.56829	4.36724
pla > WT	Nitab4.5_0000033g0200.1	Knotted-like homeobox protein IPR005541 KNOX2	NA	NA	IPR005540, IPR005541	KNOX1, KNOX2	2.65464	4.3847	3.1034
pla > WT	Nitab4.5_0000034g0250.1	Fruit-specific protein IPR009632 Putative metallocarboxypeptidase inhibitor	NA	NA	NA	NA	5.07281	5.90846	4.36453
pla > WT	Nitab4.5_0000038g0180.1	Peroxidase 57 IPR002016 Haem peroxidase, plant_fungal_bacterial	Peroxidase superfamily protein	Peroxidase 44 OS=Arabidopsis thaliana GN=PER44 PE=2 SV=1	IPR000823, IPR019794, IPR002016, IPR019793, IPR010255	Plant peroxidase, Peroxidase, active site, Haem peroxidase, plant/fungal/bacterial, Peroxidases heam-ligand binding site, Haem peroxidase	2.72926	3.3327	1.88538
pla > WT	Nitab4.5_0000040g0130.1	UPF0497 membrane protein 1 IPR006459 Uncharacterised protein family UPF0497, trans-membrane plant subgroup	Uncharacterised protein family (UPF0497)	CASP-like protein SDM1_58t00016 OS=Solanum demissum GN=SDM1_58t00016 PE=3 SV=1	IPR006459, IPR006702	Uncharacterised protein family UPF0497, trans-membrane plant subgroup, Uncharacterised protein family UPF0497, trans-membrane plant	3.50933	3.86907	2.69543
pla > WT	Nitab4.5_0000043g0330.1	Lipoxygenase IPR001246 Lipoxygenase, plant	LOX5: PLAT/LH2 domain-containing lipoxygenase family protein	Probable linoleate 9S-lipoxygenase 5 OS=Solanum tuberosum GN=LOX1.5 PE=2 SV=1	IPR000907, IPR020834, IPR027433, IPR001024, IPR013819, IPR020833, IPR008976, IPR001246	Lipoxygenase, Lipoxygenase, conserved site, Lipoxygenase, domain 3, PLAT/LH2 domain, Lipoxygenase, C-terminal, Lipoxygenase, iron binding site, Lipase/lipooxygenase, PLAT/LH2, Lipoxygenase, plant	1.8035	2.77581	1.73768
pla > WT	Nitab4.5_0000045g0440.1	CDC45 (Cell division cycle 45)-like protein IPR003874 CDC45-like protein	CDC45: cell division cycle 45	NA	IPR003874	CDC45 family	4.52556	5.31467	4.26997
pla > WT	Nitab4.5_0000052g0030.1	Plant-specific domain TIGR01568 family protein IPR006458 Protein of unknown function DUF623, plant	ATOFP8, OFP8: ovate family protein 8	NA	IPR006458	Ovate protein family, C-terminal	1.66766	2.67843	1.61023
pla > WT	Nitab4.5_0000057g0080.1	GDSL esterase_lipase At1g28590 IPR001087 Lipase, GDSL	SGNH hydrolase-type esterase superfamily protein	GDSL esterase/lipase At5g03980 OS=Arabidopsis thaliana GN=At5g03980 PE=2 SV=1	IPR013831, IPR001087	SGNH hydrolase-type esterase domain, Lipase, GDSL	4.10838	4.77231	3.61572
pla > WT	Nitab4.5_0000058g0210.1	Mitotic checkpoint serine_threonine-protein kinase BUB1 IPR013212 Mad3_BUB1 homology region 1	Mad3/BUB1 homology region 1	NA	IPR013212, IPR015661	Mad3/BUB1 homology region 1, Mitotic checkpoint serine/threonine protein kinase Bub1/Mitotic spindle checkpoint component Mad3	2.24084	2.61243	1.55855
pla > WT	Nitab4.5_0000058g0290.1	Transferase family protein IPR003480 Transferase	HXXXD-type acyl-transferase family protein	NA	IPR023213, IPR003480	Chloramphenicol acetyltransferase-like domain, Transferase	1.84902	2.93868	1.5179
pla > WT	Nitab4.5_0000059g0240.1	Endonuclease_exonuclease_phosphatase family protein IPR005135 Endonuclease_exonuclease_phosphatase	DNAse I-like superfamily protein	NA	IPR005135	Endonuclease/exonuclease/phosphatase	2.32102	3.00931	1.74439
pla > WT	Nitab4.5_0000059g0250.1	Genomic DNA chromosome 5 P1 clone MCL19 IPR007770 Protein of unknown function DUF679	DMP2, AtDMP2: DUF679 domain membrane protein 2	NA	IPR007770	Protein of unknown function DUF679	3.57922	3.95397	2.94009
pla > WT	Nitab4.5_0000062g0540.1	DNA polymerase IPR004578 DNA-directed DNA polymerase, family B, pol2	EMB2780: DNA binding;nucleotide binding;nucleic acid binding;DNA-directed DNA polymerases;DNA-directed DNA polymerases	DNA polymerase delta catalytic subunit OS=Glycine max GN=POLD1 PE=2 SV=1	IPR006134	DNA-directed DNA polymerase, family B, multifunctional domain	3.16485	3.99724	2.71148
pla > WT	Nitab4.5_0000062g0550.1	NA	NA	NA	NA	NA	5.62255	6.26936	5.12001
pla > WT	Nitab4.5_0000065g0070.1	NA	NA	NA	NA	NA	3.96075	4.16425	3.03497
pla > WT	Nitab4.5_0000068g0050.1	Myb family transcription factor-like IPR006447 Myb-like DNA-binding region, SHAQKYF class	KAN4, ATS: Homeodomain-like superfamily protein	Probable transcription factor KAN4 OS=Arabidopsis thaliana GN=KAN4 PE=1 SV=1	IPR009057	Homeodomain-like	2.57276	3.17226	1.73315
pla > WT	Nitab4.5_0000068g0120.1	Dof zinc finger protein IPR003851 Zinc finger, Dof-type	NA	NA	IPR003851	Zinc finger, Dof-type	2.2557	2.57264	1.43519
pla > WT	Nitab4.5_0000068g0180.1	Peptide transporter IPR000109 TGF-beta receptor, type I_II extracellular region	Major facilitator superfamily protein	Probable peptide/nitrate transporter At1g27040 OS=Arabidopsis thaliana GN=At1g27040 PE=2 SV=1	IPR016196, IPR000109	Major facilitator superfamily domain, general substrate transporter, Proton-dependent oligopeptide transporter family	2.85729	3.63016	2.36582
pla > WT	Nitab4.5_0000072g0490.1	Unknown Protein IPR009902 Protein of unknown function DUF1442	Protein of unknown function (DUF1442)	NA	IPR009902	Protein of unknown function DUF1442	1.29254	1.98387	0.71761
pla > WT	Nitab4.5_0000073g0400.1	Sucrose synthase IPR012820 Sucrose synthase, plants and cyanobacteria IPR000368 Sucrose synthase	SUS4, ATSUS4: sucrose synthase 4	Sucrose synthase OS=Solanum tuberosum PE=1 SV=1	IPR000368, IPR012820, IPR001296	Sucrose synthase, Sucrose synthase, plant/cyanobacteria, Glycosyl transferase, family 1	4.83525	4.89953	3.62356
pla > WT	Nitab4.5_0000076g0100.1	FAD-binding domain-containing protein IPR006094 FAD linked oxidase, N-terminal	MEE23, EDA28: FAD-binding Berberine family protein	Cannabidiolic acid synthase-like 2 OS=Cannabis sativa GN=CBDAS3 PE=2 SV=1	IPR006094, IPR016166, IPR012951, IPR016169	FAD linked oxidase, N-terminal, FAD-binding, type 2, Berberine/berberine-like, CO dehydrogenase flavoprotein-like, FAD-binding, subdomain 2	1.94341	2.49585	1.45712
pla > WT	Nitab4.5_0000079g0030.1	NAC domain protein IPR003441 protein	ANAC070, BRN2, NAC070: NAC domain containing protein 70	Protein BEARSKIN1 OS=Arabidopsis thaliana GN=BRN2 PE=2 SV=1	IPR003441	NAC domain	1.2217	1.99974	0.663285
pla > WT	Nitab4.5_0000080g0160.1	C2 domain-containing protein IPR018029 C2 membrane targeting protein	Calcium-dependent lipid-binding (CaLB domain) family protein	NA	IPR000008	C2 domain	3.92465	4.31523	3.28835
pla > WT	Nitab4.5_0000083g0170.1	Protein containing AIG2-like domain IPR013024 Butirosin biosynthesis, BtrG-like	AIG2-like (avirulence induced gene) family protein	Putative gamma-glutamylcyclotransferase At3g02910 OS=Arabidopsis thaliana GN=At3g02910 PE=2 SV=2	IPR009288, IPR013024	AIG2-like, Butirosin biosynthesis, BtrG-like	3.7731	4.02728	2.71566
pla > WT	Nitab4.5_0000084g0290.1	rRNA 2_apos-O-methyltransferase fibrillarin IPR000692 Fibrillarin	Fibrillarin family protein	Putative rRNA 2'-O-methyltransferase fibrillarin 3 OS=Arabidopsis thaliana GN=FIB3 PE=2 SV=1	IPR000692	Fibrillarin	7.376	8.40105	7.3199
pla > WT	Nitab4.5_0000096g0180.1	NA	NA	NA	IPR001810	F-box domain	1.32091	2.37657	1.34276
pla > WT	Nitab4.5_0000101g0370.1	TCP family transcription factor IPR005333 Transcription factor, TCP	TCP family transcription factor	Transcription factor TCP11 OS=Arabidopsis thaliana GN=TCP11 PE=2 SV=1	IPR017887, IPR005333	Transcription factor TCP subgroup, Transcription factor, TCP	2.0302	3.08525	2.07879
pla > WT	Nitab4.5_0000104g0330.1	Genomic DNA chromosome 5 P1 clone MQN23	NA	NA	NA	NA	3.58191	4.09074	2.98125
pla > WT	Nitab4.5_0000106g0170.1	Aquaporin 1 IPR012269 Aquaporin	PIP2A, PIP2, PIP2;1: plasma membrane intrinsic protein 2A	Aquaporin PIP2-4 OS=Zea mays GN=PIP2-4 PE=1 SV=1	IPR022357, IPR000425, IPR023271	Major intrinsic protein, conserved site, Major intrinsic protein, Aquaporin-like	4.95412	5.11677	4.01877
pla > WT	Nitab4.5_0000107g0120.1	O-methyltransferase IPR016461 O-methyltransferase, COMT, eukaryota	O-methyltransferase family protein	Tabersonine 16-O-methyltransferase OS=Catharanthus roseus GN=16OMT PE=1 SV=1	IPR011991, IPR001077	Winged helix-turn-helix DNA-binding domain, O-methyltransferase, family 2	3.15507	2.80593	1.80165
pla > WT	Nitab4.5_0000109g0160.1	Myb family transcription factor IPR006447 Myb-like DNA-binding region, SHAQKYF class	Homeodomain-like superfamily protein	Myb family transcription factor APL OS=Arabidopsis thaliana GN=APL PE=2 SV=2	IPR006447, IPR001005, IPR009057, IPR025756, IPR017930	Myb domain, plants, SANT/Myb domain, Homeodomain-like, MYB-CC type transcription factor, LHEQLE-containing domain, Myb domain	2.04619	2.9407	1.76391
pla > WT	Nitab4.5_0000117g0100.1	Genomic DNA chromosome 5 BAC clone F15M7	NA	NA	NA	NA	1.96716	2.44521	1.30603
pla > WT	Nitab4.5_0000119g0440.1	UPF0497 membrane protein At3g53850 IPR006702 Uncharacterised protein family UPF0497, trans-membrane plant	Uncharacterised protein family (UPF0497)	CASP-like protein At3g53850 OS=Arabidopsis thaliana GN=At3g53850 PE=2 SV=1	IPR006702	Uncharacterised protein family UPF0497, trans-membrane plant	2.98967	3.09421	1.96972
pla > WT	Nitab4.5_0000120g0010.1	Aspartic proteinase nepenthesin I IPR001461 Peptidase A1	Eukaryotic aspartyl protease family protein	Aspartic proteinase PCS1 OS=Arabidopsis thaliana GN=PCS1 PE=2 SV=1	IPR001969, IPR021109, IPR001461	Aspartic peptidase, active site, Aspartic peptidase domain, Aspartic peptidase	2.87223	3.16065	2.10922
pla > WT	Nitab4.5_0000123g0410.1	Nodulin MtN21 family protein (Fragment) IPR000620 Protein of unknown function DUF6, transmembrane	nodulin MtN21 /EamA-like transporter family protein	WAT1-related protein At5g07050 OS=Arabidopsis thaliana GN=At5g07050 PE=2 SV=1	IPR000620	Drug/metabolite transporter	4.16206	4.9626	3.7255
pla > WT	Nitab4.5_0000125g0010.1	Non-specific lipid-transfer protein IPR013770 Plant lipid transfer protein and hydrophobic protein, helical	LTP3: lipid transfer protein 3	Non-specific lipid-transfer protein 3 OS=Prunus dulcis PE=2 SV=1	IPR016140, IPR000528	Bifunctional inhibitor/plant lipid transfer protein/seed storage helical domain, Plant lipid transfer protein/Par allergen	4.51542	5.48484	4.21342
pla > WT	Nitab4.5_0000126g0060.1	CBL-interacting protein kinase 22 IPR002290 Serine_threonine protein kinase	CIPK10, PKS2, SIP1, SNRK3.8: SOS3-interacting protein 1	CBL-interacting protein kinase 2 OS=Oryza sativa subsp. japonica GN=CIPK2 PE=2 SV=1	IPR000719, IPR011009, IPR004041, IPR008271, IPR020636, IPR017441, IPR002290, IPR018451	Protein kinase domain, Protein kinase-like domain, NAF domain, Serine/threonine-protein kinase, active site, Calcium/calmodulin-dependent/calcium-dependent protein kinase, Protein kinase, ATP binding site, Serine/threonine- / dual specificity protein kinase, catalytic domain, NAF/FISL domain	3.06325	3.77653	2.59483
pla > WT	Nitab4.5_0000127g0100.1	TPR domain protein IPR011990 Tetratricopeptide-like helical	Tetratricopeptide repeat (TPR)-like superfamily protein	NA	IPR011990, IPR013026	Tetratricopeptide-like helical, Tetratricopeptide repeat-containing domain	2.71463	3.17309	2.13523
pla > WT	Nitab4.5_0000136g0190.1	Peroxidase IPR002016 Haem peroxidase, plant_fungal_bacterial	Peroxidase superfamily protein	Peroxidase 72 OS=Arabidopsis thaliana GN=PER72 PE=1 SV=1	IPR002016, IPR010255, IPR000823, IPR019794	Haem peroxidase, plant/fungal/bacterial, Haem peroxidase, Plant peroxidase, Peroxidase, active site	4.00868	4.51146	3.27843
pla > WT	Nitab4.5_0000136g0350.1	Laccase IPR017761 Laccase	LAC11: laccase 11	Laccase-11 OS=Arabidopsis thaliana GN=LAC11 PE=2 SV=1	IPR008972, IPR017761, IPR002355, IPR001117, IPR011706, IPR011707	Cupredoxin, Laccase, Multicopper oxidase, copper-binding site, Multicopper oxidase, type 1, Multicopper oxidase, type 2, Multicopper oxidase, type 3	3.10424	3.74203	2.695
pla > WT	Nitab4.5_0000136g0370.1	GATA transcription factor 19 IPR000679 Zinc finger, GATA-type	MNP, HAN, GATA18: GATA type zinc finger transcription factor family protein	GATA transcription factor 18 OS=Arabidopsis thaliana GN=GATA18 PE=2 SV=2	IPR000679, IPR013088	Zinc finger, GATA-type, Zinc finger, NHR/GATA-type	1.5884	3.04629	1.83226
pla > WT	Nitab4.5_0000137g0290.1	GDSL esterase_lipase At1g28590 IPR001087 Lipase, GDSL	GDSL-like Lipase/Acylhydrolase superfamily protein	Acetylajmalan esterase OS=Rauvolfia serpentina GN=AAE PE=1 SV=1	IPR013831, IPR001087	SGNH hydrolase-type esterase domain, Lipase, GDSL	3.39728	3.72001	2.42925
pla > WT	Nitab4.5_0000141g0040.1	ARGONAUTE 1 IPR003165 Stem cell self-renewal protein Piwi	AGO7, ZIP: Argonaute family protein	Protein argonaute 7 OS=Arabidopsis thaliana GN=AGO7 PE=2 SV=1	IPR003100, IPR003165, IPR014811, IPR012337	Argonaute/Dicer protein, PAZ domain, Stem cell self-renewal protein Piwi, Domain of unknown function DUF1785, Ribonuclease H-like domain	1.09823	2.06992	1.03265
pla > WT	Nitab4.5_0000143g0540.1	Plastid terminal oxydase	IM, IM1: Alternative oxidase family protein	Ubiquinol oxidase 4, chloroplastic/chromoplastic OS=Arabidopsis thaliana GN=AOX4 PE=1 SV=2	IPR002680	Alternative oxidase	3.27113	3.60772	2.53971
pla > WT	Nitab4.5_0000151g0100.1	Cytochrome c oxidase subunit Vb IPR002124 Cytochrome c oxidase, subunit Vb	Rubredoxin-like superfamily protein	Cytochrome c oxidase subunit 5b-2, mitochondrial OS=Arabidopsis thaliana GN=COX5B-2 PE=2 SV=1	IPR002124	Cytochrome c oxidase, subunit Vb	4.89903	5.40157	4.40081
pla > WT	Nitab4.5_0000157g0240.1	Restricted tev movement 2 IPR008978 HSP20-like chaperone	HSP20-like chaperones superfamily protein	NA	IPR002068, IPR008978	Alpha crystallin/Hsp20 domain, HSP20-like chaperone	1.61334	1.74975	0.582063
pla > WT	Nitab4.5_0000159g0050.1	Unknown Protein IPR001578 Peptidase C12, ubiquitin carboxyl-terminal hydrolase 1	Ubiquitin carboxyl-terminal hydrolase family protein	NA	IPR021099	Plant organelle RNA recognition domain	2.36817	3.44756	2.27479
pla > WT	Nitab4.5_0000166g0010.1	Major latex-like protein IPR000916 Bet v I allergen	MLP43: MLP-like protein 43	MLP-like protein 43 OS=Arabidopsis thaliana GN=MLP43 PE=2 SV=1	IPR023393, IPR000916	START-like domain, Bet v I domain	6.85152	8.1688	7.08663
pla > WT	Nitab4.5_0000170g0060.1	Sucrose synthase IPR012820 Sucrose synthase, plants and cyanobacteria IPR000368 Sucrose synthase	SUS4, ATSUS4: sucrose synthase 4	Sucrose synthase OS=Solanum tuberosum PE=3 SV=1	IPR012820, IPR000368, IPR001296	Sucrose synthase, plant/cyanobacteria, Sucrose synthase, Glycosyl transferase, family 1	4.98338	5.49514	4.38098
pla > WT	Nitab4.5_0000170g0310.1	Proline rich protein (Fragment) IPR013770 Plant lipid transfer protein and hydrophobic protein, helical	Bifunctional inhibitor/lipid-transfer protein/seed storage 2S albumin superfamily protein	36.4 kDa proline-rich protein OS=Solanum lycopersicum GN=TPRP-F1 PE=2 SV=1	IPR016140, IPR027923	Bifunctional inhibitor/plant lipid transfer protein/seed storage helical domain, Hydrophobic seed protein	7.08615	8.23638	6.94618
pla > WT	Nitab4.5_0000170g0400.1	Unknown Protein IPR008889 VQ	VQ motif-containing protein	NA	IPR008889	VQ	2.9787	2.93624	1.34144
pla > WT	Nitab4.5_0000173g0130.1	Superoxide dismutase IPR018152 Superoxide dismutase, copper_zinc, binding site	CSD2, CZSOD2: copper/zinc superoxide dismutase 2	Superoxide dismutase [Cu-Zn], chloroplastic OS=Petunia hybrida GN=SODCP PE=2 SV=1	IPR024134, IPR001424, IPR018152	Superoxide dismutase (Cu/Zn) / superoxide dismutase copper chaperone, Superoxide dismutase, copper/zinc binding domain, Superoxide dismutase, copper/zinc, binding site	2.97823	4.44938	3.39017
pla > WT	Nitab4.5_0000178g0060.1	Nucleolar protein 6 IPR005554 Nrap protein	unknown protein similar to AT1G63810.1	NA	IPR005554	Nrap protein	3.11707	4.01413	2.99459
pla > WT	Nitab4.5_0000178g0080.1	Tubby-like F-box protein 5 IPR000007 Tubby, C-terminal	AtTLP2, TLP2: tubby like protein 2	Tubby-like F-box protein 5 OS=Oryza sativa subsp. japonica GN=TULP5 PE=2 SV=1	IPR018066, IPR000007, IPR001810, IPR025659	Tubby, C-terminal, conserved site, Tubby, C-terminal, F-box domain, Tubby C-terminal-like domain	2.01759	2.62353	1.52896
pla > WT	Nitab4.5_0000178g0220.1	Laccase IPR017761 Laccase	LAC11: laccase 11	Laccase-11 OS=Arabidopsis thaliana GN=LAC11 PE=2 SV=1	IPR008972, IPR002355, IPR011706, IPR001117, IPR017761, IPR011707	Cupredoxin, Multicopper oxidase, copper-binding site, Multicopper oxidase, type 2, Multicopper oxidase, type 1, Laccase, Multicopper oxidase, type 3	3.37604	3.80053	2.78164
pla > WT	Nitab4.5_0000180g0090.1	Gibberellin receptor GID1L2 IPR013094 Alpha_beta hydrolase fold-3	NA	NA	IPR002168, IPR013094	Lipase, GDXG, active site, Alpha/beta hydrolase fold-3	2.27464	3.12887	2.00913
pla > WT	Nitab4.5_0000183g0030.1	ATP binding _ serine-threonine kinase IPR002290 Serine_threonine protein kinase	Protein kinase superfamily protein	Serine/threonine-protein kinase At5g01020 OS=Arabidopsis thaliana GN=At5g01020 PE=1 SV=1	IPR017441, IPR011009, IPR000719, IPR001245, IPR008271, IPR013320	Protein kinase, ATP binding site, Protein kinase-like domain, Protein kinase domain, Serine-threonine/tyrosine-protein kinase catalytic domain, Serine/threonine-protein kinase, active site, Concanavalin A-like lectin/glucanase, subgroup	4.97486	5.78694	4.30124
pla > WT	Nitab4.5_0000183g0140.1	Polyphenol oxidase IPR016213 Polyphenol oxidase, plant	NA	Polyphenol oxidase B, chloroplastic OS=Solanum lycopersicum PE=3 SV=1	IPR008922, IPR016213, IPR022740, IPR022739, IPR002227	Uncharacterised domain, di-copper centre, Polyphenol oxidase, Polyphenol oxidase, C-terminal, Polyphenol oxidase, central domain, Tyrosinase	4.50273	5.59893	3.90331
pla > WT	Nitab4.5_0000185g0370.1	AGAP008431-PA (Fragment) IPR007308 Protein of unknown function DUF408	unknown protein similar to AT5G26760.1	Putative RNA polymerase II subunit B1 CTD phosphatase RPAP2 homolog OS=Arabidopsis thaliana GN=At5g26760 PE=2 SV=1	NA	NA	1.16193	1.95375	0.88558
pla > WT	Nitab4.5_0000187g0210.1	Leucine Rich Repeat family protein expressed IPR001810 Cyclin-like F-box	FBL17: RNI-like superfamily protein	F-box/LRR-repeat protein 17 OS=Arabidopsis thaliana GN=FBL17 PE=1 SV=1	IPR001810	F-box domain	2.88969	3.44788	2.43388
pla > WT	Nitab4.5_0000187g0290.1	Prenylated rab acceptor PRA1 IPR004895 Prenylated rab acceptor PRA1	PRA1.F2, PRA7: PRA1 (Prenylated rab acceptor) family protein	PRA1 family protein F2 OS=Arabidopsis thaliana GN=PRA1F2 PE=1 SV=1	IPR004895	Prenylated rab acceptor PRA1	3.90292	4.10021	3.05788
pla > WT	Nitab4.5_0000190g0110.1	WD repeat-containing protein IPR017986 WD40 repeat, region	Transducin/WD40 repeat-like superfamily protein	Telomerase Cajal body protein 1 OS=Mesocricetus auratus GN=Wrap53 PE=2 SV=1	IPR001680, IPR017986, IPR015943	WD40 repeat, WD40-repeat-containing domain, WD40/YVTN repeat-like-containing domain	3.15982	3.7271	2.72497
pla > WT	Nitab4.5_0000192g0140.1	Peroxidase IPR002016 Haem peroxidase, plant_fungal_bacterial	Peroxidase superfamily protein	Peroxidase 64 OS=Arabidopsis thaliana GN=PER64 PE=1 SV=1	IPR002016, IPR000823, IPR010255	Haem peroxidase, plant/fungal/bacterial, Plant peroxidase, Haem peroxidase	2.05453	2.27619	0.958665
pla > WT	Nitab4.5_0000194g0130.1	Unknown Protein	NA	NA	NA	NA	2.57937	2.87726	1.42515
pla > WT	Nitab4.5_0000195g0220.1	Pyruvate decarboxylase 1 IPR012110 Pyruvate decarboxylase_indolepyruvate decarboxylase	Thiamine pyrophosphate dependent pyruvate decarboxylase family protein	Pyruvate decarboxylase 4 OS=Arabidopsis thaliana GN=PDC4 PE=2 SV=1	IPR012001, IPR012110	Thiamine pyrophosphate enzyme, N-terminal TPP-binding domain, Thiamine pyrophosphate (TPP)-dependent enzyme	3.35995	3.39537	2.29257
pla > WT	Nitab4.5_0000208g0370.1	Calmodulin-binding protein-like IPR012416 Calmodulin binding protein-like	Calmodulin binding protein-like	NA	IPR012416	Calmodulin binding protein-like	3.1689	3.12875	2.12227
pla > WT	Nitab4.5_0000210g0050.1	Gibberellin-regulated family protein IPR003854 Gibberellin regulated protein	Gibberellin-regulated family protein	Snakin-1 OS=Solanum tuberosum GN=SN1 PE=1 SV=1	IPR003854	Gibberellin regulated protein	3.7787	4.02358	2.81311
pla > WT	Nitab4.5_0000213g0260.1	Tubulin folding cofactor	PFI, TFC E: tubulin folding cofactor E / Pfifferling (PFI)	Tubulin-folding cofactor E OS=Arabidopsis thaliana GN=TFCE PE=2 SV=1	NA	NA	3.05532	4.1443	2.98323
pla > WT	Nitab4.5_0000217g0050.1	Glutamine synthetase I IPR008146 Glutamine synthetase, catalytic region	glutamate-ammonia ligases;catalytics;glutamate-ammonia ligases	NA	IPR014746, IPR008146	Glutamine synthetase/guanido kinase, catalytic domain, Glutamine synthetase, catalytic domain	1.9794	3.45771	1.8218
pla > WT	Nitab4.5_0000222g0410.1	cDNA clone J023109D15 full insert sequence IPR004038 Ribosomal protein L7Ae_L30e_S12e_Gadd45	Ribosomal protein L7Ae/L30e/S12e/Gadd45 family protein	NA	IPR004038	Ribosomal protein L7Ae/L30e/S12e/Gadd45	2.48124	3.27996	1.05845
pla > WT	Nitab4.5_0000223g0100.1	Ethylene-responsive transcription factor 4 IPR001471 Pathogenesis-related transcriptional factor and ERF, DNA-binding	NA	NA	IPR016177, IPR001471	DNA-binding domain, AP2/ERF domain	3.37654	4.72723	3.34122
pla > WT	Nitab4.5_0000223g0360.1	Alpha_beta hydrolase	alpha/beta-Hydrolases superfamily protein	NA	IPR026555	KAT8 regulatory NSL complex subunit 3/Testis-expressed sequence 30 protein	2.34418	3.38516	1.9936
pla > WT	Nitab4.5_0000228g0080.1	Cysteine-rich extensin-like protein-2	NA	NA	NA	NA	5.48379	6.46471	5.17397
pla > WT	Nitab4.5_0000228g0090.1	Blue copper protein IPR003245 Plastocyanin-like	NA	NA	IPR003245, IPR008972	Plastocyanin-like, Cupredoxin	5.55071	6.27218	5.07998
pla > WT	Nitab4.5_0000234g0200.1	self-pruning	ATC: centroradialis	CEN-like protein 2 OS=Nicotiana tabacum GN=CET2 PE=2 SV=1	IPR001858, IPR008914	Phosphatidylethanolamine-binding, conserved site, Phosphatidylethanolamine-binding protein PEBP	3.31669	4.48689	2.74731
pla > WT	Nitab4.5_0000234g0280.1	Cytochrome P450	NA	Cytochrome P450 94A2 OS=Vicia sativa GN=CYP94A2 PE=2 SV=1	IPR001128	Cytochrome P450	3.8098	3.8127	2.75069
pla > WT	Nitab4.5_0000240g0060.1	Iojap-like protein IPR004394 Iojap-related protein	Lojap-related protein	Protein Iojap-related, mitochondrial OS=Arabidopsis thaliana GN=At1g67620 PE=2 SV=1	IPR025656, IPR004394	Oligomerisation domain, Protein Iojap/ribosomal silencing factor RsfS	4.71824	5.61024	4.48798
pla > WT	Nitab4.5_0000242g0070.1	Peroxidase family protein IPR000823 Plant peroxidase	Peroxidase superfamily protein	Probable peroxidase 61 OS=Arabidopsis thaliana GN=PER61 PE=3 SV=1	IPR002016, IPR000823, IPR010255	Haem peroxidase, plant/fungal/bacterial, Plant peroxidase, Haem peroxidase	4.75654	5.4634	3.91865
pla > WT	Nitab4.5_0000246g0300.1	Light-dependent short hypocotyls 1 IPR006936 Protein of unknown function DUF640	LSH10: Protein of unknown function (DUF640)	NA	IPR006936	Domain of unknown function DUF640	3.52642	4.04994	2.82127
pla > WT	Nitab4.5_0000249g0110.1	Cell wall-associated hydrolase IPR002482 Peptidoglycan-binding Lysin subgroup	NA	NA	IPR018392	LysM domain	2.38057	3.64132	2.49455
pla > WT	Nitab4.5_0000256g0160.1	Unknown Protein	NA	NA	NA	NA	3.2622	4.7408	2.5034
pla > WT	Nitab4.5_0000263g0270.1	HMG type nucleosome_chromatin assembly factor IPR009071 High mobility group, superfamily	NA	NA	IPR009071	High mobility group box domain	2.26041	2.98128	1.88122
pla > WT	Nitab4.5_0000264g0190.1	Decarboxylase family protein IPR002129 Pyridoxal phosphate-dependent decarboxylase	emb1075: Pyridoxal phosphate (PLP)-dependent transferases superfamily protein	Histidine decarboxylase OS=Solanum lycopersicum GN=HDC PE=2 SV=1	IPR002129, IPR015421, IPR015424, IPR021115	Pyridoxal phosphate-dependent decarboxylase, Pyridoxal phosphate-dependent transferase, major region, subdomain 1, Pyridoxal phosphate-dependent transferase, Pyridoxal-phosphate binding site	4.19962	5.07361	3.94208
pla > WT	Nitab4.5_0000270g0160.1	WUSCHEL-related homeobox 3B IPR001356 Homeobox	NA	NA	IPR009057, IPR001356	Homeodomain-like, Homeobox domain	1.45029	2.34632	1.01433
pla > WT	Nitab4.5_0000274g0040.1	Cupin RmlC-type IPR012864 Protein of unknown function DUF1637	Protein of unknown function (DUF1637)	NA	IPR014710, IPR012864, IPR011051	RmlC-like jelly roll fold, Cysteamine dioxygenase, RmlC-like cupin domain	1.98762	3.07426	1.69121
pla > WT	Nitab4.5_0000276g0060.1	F16G16.9 protein (Fragment)	unknown protein similar to AT1G65090.1	NA	NA	NA	3.81613	4.76675	3.72566
pla > WT	Nitab4.5_0000283g0360.1	Histone-binding protein RBBP7 IPR020472 G-protein beta WD-40 repeat, region	MSI2, MSI02, NFC02, NFC2: Transducin family protein / WD-40 repeat family protein	WD-40 repeat-containing protein MSI2 OS=Arabidopsis thaliana GN=MSI2 PE=2 SV=1	IPR019775, IPR001680, IPR020472, IPR017986, IPR022052, IPR015943	WD40 repeat, conserved site, WD40 repeat, G-protein beta WD-40 repeat, WD40-repeat-containing domain, Histone-binding protein RBBP4, N-terminal, WD40/YVTN repeat-like-containing domain	5.32454	6.20978	5.14951
pla > WT	Nitab4.5_0000286g0040.1	Class II small heat shock protein Le-HSP17.6 IPR002068 Heat shock protein Hsp20	HSP17.6II: 17.6 kDa class II heat shock protein	17.9 kDa class II heat shock protein OS=Glycine max GN=HSP17.9-D PE=3 SV=1	IPR002068, IPR008978	Alpha crystallin/Hsp20 domain, HSP20-like chaperone	2.39368	2.71219	1.46395
pla > WT	Nitab4.5_0000287g0010.1	NA	NA	NA	IPR000608, IPR016135, IPR027230	Ubiquitin-conjugating enzyme, E2, Ubiquitin-conjugating enzyme/RWD-like, SUMO-conjugating enzyme Ubc9	6.62958	7.05601	5.76409
pla > WT	Nitab4.5_0000287g0190.1	Heat stress transcription factor-type, DNA-binding	AT-HSFB4, HSFB4, SCZ: heat shock transcription factor B4	Heat stress transcription factor B-4 OS=Arabidopsis thaliana GN=HSFB4 PE=2 SV=1	IPR000232, IPR011991, IPR027709, IPR027725	Heat shock factor (HSF)-type, DNA-binding, Winged helix-turn-helix DNA-binding domain, Heat shock transcription factor, plant, Heat shock transcription factor family	3.49162	4.50779	3.34025
pla > WT	Nitab4.5_0000287g0330.1	Alpha-amylase IPR013775 Alpha-amylase, plant	ATAMY1, AMY1: alpha-amylase-like	Alpha-amylase OS=Vigna mungo GN=AMY1.1 PE=2 SV=1	IPR006589, IPR013775, IPR017853, IPR006047, IPR012850, IPR006046, IPR013781, IPR015902, IPR013780	Glycosyl hydrolase, family 13, subfamily, catalytic domain, Alpha-amylase, plant, Glycoside hydrolase, superfamily, Glycosyl hydrolase, family 13, catalytic domain, Alpha-amylase, C-terminal beta-sheet, Alpha amylase, Glycoside hydrolase, catalytic domain, Glycoside hydrolase, family 13, Glycosyl hydrolase, family 13, all-beta	2.2366	2.86617	1.84647
pla > WT	Nitab4.5_0000292g0090.1	Root cap protein 3 (Fragment) IPR009646 Root cap	late embryogenesis abundant protein-related / LEA protein-related	NA	IPR009646	Root cap	4.11702	4.84164	3.38927
pla > WT	Nitab4.5_0000294g0070.1	O-methyltransferase IPR016461 O-methyltransferase, COMT, eukaryota	NA	Trans-resveratrol di-O-methyltransferase OS=Vitis vinifera GN=ROMT PE=1 SV=2	IPR016461, IPR011991, IPR001077, IPR012967	Caffeate O-methyltransferase (COMT) family, Winged helix-turn-helix DNA-binding domain, O-methyltransferase, family 2, Plant methyltransferase dimerisation	3.48981	3.61151	2.49759
pla > WT	Nitab4.5_0000295g0010.1	Organ-specific protein S2	NA	Organ-specific protein S2 OS=Pisum sativum PE=2 SV=1	IPR024489	Organ specific protein	7.38929	7.81169	6.80016
pla > WT	Nitab4.5_0000297g0020.1	Root cap protein 1 (Fragment) IPR009646 Root cap	Late embryogenesis abundant (LEA) protein-related	NA	IPR009646	Root cap	4.74804	5.71115	4.53953
pla > WT	Nitab4.5_0000297g0170.1	Wound induced protein	Wound-responsive family protein	NA	IPR022251	Protein of unknown function wound-induced	4.41249	4.88532	2.62646
pla > WT	Nitab4.5_0000299g0020.1	Tracheary element differentiation-related 6	NA	NA	IPR013320	Concanavalin A-like lectin/glucanase, subgroup	1.8304	2.65672	1.57082
pla > WT	Nitab4.5_0000299g0180.1	Transmembrane protein 34 IPR005178 Protein of unknown function DUF300	Protein of unknown function (DUF300)	NA	NA	NA	3.33341	3.60263	2.57381
pla > WT	Nitab4.5_0000299g0200.1	Pathogenesis-related protein-like protein	pathogenesis-related family protein	Pathogen-related protein OS=Hordeum vulgare PE=2 SV=2	NA	NA	6.58107	7.1223	5.96267
pla > WT	Nitab4.5_0000300g0100.1	BHLH transcription factor-like IPR001092 Basic helix-loop-helix dimerisation region bHLH	basic helix-loop-helix (bHLH) DNA-binding superfamily protein	Transcription factor bHLH87 OS=Arabidopsis thaliana GN=BHLH87 PE=2 SV=1	IPR011598	Myc-type, basic helix-loop-helix (bHLH) domain	2.53461	3.39567	1.98415
pla > WT	Nitab4.5_0000302g0110.1	Ethylene receptor IPR001789 Signal transduction response regulator, receiver region IPR014525 Signal transduction histidine kinase, hybrid-type, ethylene sensor IPR005467 Signal transduction histidine kinase, core	EIN4: Signal transduction histidine kinase, hybrid-type, ethylene sensor	Protein EIN4 OS=Arabidopsis thaliana GN=EIN4 PE=1 SV=1	IPR001789, IPR003661, IPR003018, IPR003594, IPR011006, IPR005467, IPR009082, IPR014525	Signal transduction response regulator, receiver domain, Signal transduction histidine kinase EnvZ-like, dimerisation/phosphoacceptor domain, GAF domain, Histidine kinase-like ATPase, ATP-binding domain, CheY-like superfamily, Signal transduction histidine kinase, core, Signal transduction histidine kinase, homodimeric domain, Signal transduction histidine kinase, hybrid-type, ethylene sensor	1.90562	2.65217	1.57288
pla > WT	Nitab4.5_0000304g0040.1	Receptor-like kinase IPR002290 Serine_threonine protein kinase	NA	NA	IPR019825, IPR008271, IPR017441, IPR000719, IPR013320, IPR002290, IPR001220, IPR011009, IPR008985	Legume lectin, beta chain, Mn/Ca-binding site, Serine/threonine-protein kinase, active site, Protein kinase, ATP binding site, Protein kinase domain, Concanavalin A-like lectin/glucanase, subgroup, Serine/threonine- / dual specificity protein kinase, catalytic domain, Legume lectin domain, Protein kinase-like domain, Concanavalin A-like lectin/glucanases superfamily	0.90474	1.64358	0.57502
pla > WT	Nitab4.5_0000306g0370.1	Ethylene responsive transcription factor 2b IPR001471 Pathogenesis-related transcriptional factor and ERF, DNA-binding	RAP2.3, ATEBP, ERF72, EBP: ethylene-responsive element binding protein	Ethylene-responsive transcription factor RAP2-3 OS=Arabidopsis thaliana GN=RAP2-3 PE=1 SV=2	IPR001471, IPR016177	AP2/ERF domain, DNA-binding domain	6.93398	7.70197	6.6254
pla > WT	Nitab4.5_0000312g0280.1	At2g10940-like protein (Fragment) IPR013770 Plant lipid transfer protein and hydrophobic protein, helical	Bifunctional inhibitor/lipid-transfer protein/seed storage 2S albumin superfamily protein	36.4 kDa proline-rich protein OS=Solanum lycopersicum GN=TPRP-F1 PE=2 SV=1	IPR016140, IPR027923	Bifunctional inhibitor/plant lipid transfer protein/seed storage helical domain, Hydrophobic seed protein	5.33931	6.26211	5.02528
pla > WT	Nitab4.5_0000312g0300.1	Cortical cell-delineating protein IPR013770 Plant lipid transfer protein and hydrophobic protein, helical	Bifunctional inhibitor/lipid-transfer protein/seed storage 2S albumin superfamily protein	14 kDa proline-rich protein DC2.15 OS=Daucus carota PE=2 SV=1	IPR016140, IPR027923	Bifunctional inhibitor/plant lipid transfer protein/seed storage helical domain, Hydrophobic seed protein	5.69537	7.02799	5.25335
pla > WT	Nitab4.5_0000312g0320.1	Cortical cell-delineating protein IPR013770 Plant lipid transfer protein and hydrophobic protein, helical	Bifunctional inhibitor/lipid-transfer protein/seed storage 2S albumin superfamily protein	14 kDa proline-rich protein DC2.15 OS=Daucus carota PE=2 SV=1	IPR016140, IPR027923	Bifunctional inhibitor/plant lipid transfer protein/seed storage helical domain, Hydrophobic seed protein	6.76367	8.16513	6.56636
pla > WT	Nitab4.5_0000312g0330.1	Cortical cell-delineating protein IPR013770 Plant lipid transfer protein and hydrophobic protein, helical	Bifunctional inhibitor/lipid-transfer protein/seed storage 2S albumin superfamily protein	14 kDa proline-rich protein DC2.15 OS=Daucus carota PE=2 SV=1	IPR016140, IPR027923	Bifunctional inhibitor/plant lipid transfer protein/seed storage helical domain, Hydrophobic seed protein	3.91965	4.14314	3.03878
pla > WT	Nitab4.5_0000312g0340.1	Cortical cell-delineating protein IPR013770 Plant lipid transfer protein and hydrophobic protein, helical	Bifunctional inhibitor/lipid-transfer protein/seed storage 2S albumin superfamily protein	14 kDa proline-rich protein DC2.15 OS=Daucus carota PE=2 SV=1	IPR027923, IPR016140	Hydrophobic seed protein, Bifunctional inhibitor/plant lipid transfer protein/seed storage helical domain	4.59914	4.9101	3.67411
pla > WT	Nitab4.5_0000314g0020.1	Germin-like protein 4 IPR014710 RmlC-like jelly roll fold	GLP2A, ATGER2, GER2: germin-like protein 2	Germin-like protein subfamily 1 member 20 OS=Arabidopsis thaliana GN=GLP5A PE=1 SV=1	IPR014710, IPR006045, IPR019780, IPR011051, IPR001929	RmlC-like jelly roll fold, Cupin 1, Germin, manganese binding site, RmlC-like cupin domain, Germin	2.03117	3.41752	1.95799
pla > WT	Nitab4.5_0000315g0170.1	Tripartite motif-containing 22 (Predicted) IPR001357 BRCT	ATBRCA1, BRCA1: breast cancer susceptibility1	Protein BREAST CANCER SUSCEPTIBILITY 1 homolog OS=Arabidopsis thaliana GN=BRCA1 PE=2 SV=1	IPR001357, IPR001965, IPR011364	BRCT domain, Zinc finger, PHD-type, Breast cancer type 1 susceptibility protein (BRCA1)	3.16588	3.7902	2.78731
pla > WT	Nitab4.5_0000315g0200.1	Tasselseed2-like short-chain dehydrogenase_reductase (Fragment) IPR002347 Glucose_ribitol dehydrogenase	NAD(P)-binding Rossmann-fold superfamily protein	Secoisolariciresinol dehydrogenase (Fragment) OS=Forsythia intermedia PE=1 SV=1	IPR002198, IPR016040, IPR002347	Short-chain dehydrogenase/reductase SDR, NAD(P)-binding domain, Glucose/ribitol dehydrogenase	3.70868	4.29776	3.00767
pla > WT	Nitab4.5_0000323g0040.1	Pentatricopeptide repeat-containing protein IPR002885 Pentatricopeptide repeat	PPR596: PENTATRICOPEPTIDE REPEAT 596	Pentatricopeptide repeat-containing protein At1g80270, mitochondrial OS=Arabidopsis thaliana GN=At1g80270 PE=1 SV=1	IPR002885	Pentatricopeptide repeat	4.60086	5.4533	4.42833
pla > WT	Nitab4.5_0000326g0240.1	Breast cancer type 1 susceptibility protein homolog (Fragment) IPR001357 BRCT	ATBARD1, BARD1, ROW1: breast cancer associated RING 1	Protein BREAST CANCER SUSCEPTIBILITY 1 homolog OS=Arabidopsis thaliana GN=BRCA1 PE=2 SV=1	IPR001357, IPR017907, IPR001841, IPR011364, IPR013083	BRCT domain, Zinc finger, RING-type, conserved site, Zinc finger, RING-type, Breast cancer type 1 susceptibility protein (BRCA1), Zinc finger, RING/FYVE/PHD-type	3.83767	4.48131	3.33434
pla > WT	Nitab4.5_0000329g0130.1	Unknown Protein	unknown protein similar to AT2G28130.1	NA	NA	NA	2.07826	2.95838	1.68244
pla > WT	Nitab4.5_0000337g0020.1	Subtilisin-like serine protease IPR015500 Peptidase S8, subtilisin-related	ATSBT5.2: Subtilisin-like serine endopeptidase family protein	Subtilisin-like protease OS=Arabidopsis thaliana GN=ARA12 PE=1 SV=1	IPR023828, IPR003137, IPR015500, IPR022398, IPR000209, IPR010259	Peptidase S8, subtilisin, Ser-active site, Protease-associated domain, PA, Peptidase S8, subtilisin-related, Peptidase S8, subtilisin, His-active site, Peptidase S8/S53 domain, Proteinase inhibitor I9	3.26451	4.576	3.0453
pla > WT	Nitab4.5_0000337g0150.1	FAD-binding domain-containing protein IPR010030 Plant-specific FAD-dependent oxidoreductase	D-arabinono-1,4-lactone oxidase family protein	NA	IPR016166, IPR016169, IPR007173, IPR010030	FAD-binding, type 2, CO dehydrogenase flavoprotein-like, FAD-binding, subdomain 2, D-arabinono-1,4-lactone oxidase, Plant-specific FAD-dependent oxidoreductase	2.27754	2.88197	1.71916
pla > WT	Nitab4.5_0000338g0130.1	Knotted-1-like homeobox protein H1 IPR005541 KNOX2	KNAT6, KNAT6L, KNAT6S: KNOTTED1-like homeobox gene 6	Homeobox protein knotted-1-like 6 OS=Arabidopsis thaliana GN=KNAT6 PE=1 SV=1	IPR001356, IPR005539, IPR009057, IPR017970, IPR008422	Homeobox domain, ELK, Homeodomain-like, Homeobox, conserved site, Homeobox KN domain	2.8716	4.00429	2.91849
pla > WT	Nitab4.5_0000343g0120.1	Growth-regulating factor 1 IPR014977 WRC	AtGRF5, GRF5: growth-regulating factor 5	NA	IPR014977, IPR014978	WRC, Glutamine-Leucine-Glutamine, QLQ	3.15807	3.84995	2.75501
pla > WT	Nitab4.5_0000344g0070.1	F-box protein PP2-B1 IPR001810 Cyclin-like F-box	MEE66: F-box family protein	F-box protein At2g02240 OS=Arabidopsis thaliana GN=At2g02240 PE=2 SV=1	IPR025886, IPR001810	Phloem protein 2-like, F-box domain	3.92717	4.81726	3.76165
pla > WT	Nitab4.5_0000351g0210.1	Unknown Protein	NA	NA	NA	NA	4.50012	5.68422	3.83584
pla > WT	Nitab4.5_0000351g0220.1	Kelch repeat-containing F-box family protein IPR015915 Kelch-type beta propeller	Galactose oxidase/kelch repeat superfamily protein	F-box/kelch-repeat protein At1g80440 OS=Arabidopsis thaliana GN=At1g80440 PE=2 SV=1	IPR006652, IPR015916, IPR001810	Kelch repeat type 1, Galactose oxidase, beta-propeller, F-box domain	3.31108	3.92122	2.91183
pla > WT	Nitab4.5_0000352g0060.1	Short internode related sequence 5 IPR007818 Protein of unknown function DUF702	SRS7: SHI-related sequence 7	Protein SHI RELATED SEQUENCE 7 OS=Arabidopsis thaliana GN=SRS7 PE=2 SV=1	IPR006511, IPR007818, IPR006510	Lateral Root Primordium type 1, C-terminal, Protein of unknown function DUF702, Zinc finger, lateral root primordium type 1	1.41424	1.56752	0.476119
pla > WT	Nitab4.5_0000354g0040.1	BHLH transcription factor IPR011598 Helix-loop-helix DNA-binding	bHLH093: beta HLH protein 93	Transcription factor bHLH93 OS=Arabidopsis thaliana GN=BHLH93 PE=1 SV=1	IPR011598	Myc-type, basic helix-loop-helix (bHLH) domain	2.43429	3.29915	1.4647
pla > WT	Nitab4.5_0000355g0060.1	Auxin responsive protein IPR003311 AUX_IAA protein	IAA13: auxin-induced protein 13	Auxin-responsive protein IAA13 OS=Arabidopsis thaliana GN=IAA13 PE=1 SV=2	IPR011525, IPR003311	Aux/IAA-ARF-dimerisation, AUX/IAA protein	4.72199	5.50128	4.4492
pla > WT	Nitab4.5_0000355g0100.1	Peroxidase 1 IPR002016 Haem peroxidase, plant_fungal_bacterial	Peroxidase superfamily protein	Cationic peroxidase 1 OS=Arachis hypogaea GN=PNC1 PE=1 SV=2	IPR002016, IPR019794, IPR000823, IPR019793, IPR010255	Haem peroxidase, plant/fungal/bacterial, Peroxidase, active site, Plant peroxidase, Peroxidases heam-ligand binding site, Haem peroxidase	4.53305	5.21011	4.10649
pla > WT	Nitab4.5_0000363g0200.1	Transcription factor bHLH151 IPR001092 Basic helix-loop-helix dimerisation region bHLH	UPB1: sequence-specific DNA binding transcription factors;transcription regulators	Transcription factor UPBEAT1 OS=Arabidopsis thaliana GN=UPB1 PE=2 SV=1	IPR011598	Myc-type, basic helix-loop-helix (bHLH) domain	2.33262	3.24011	1.98874
pla > WT	Nitab4.5_0000368g0130.1	Transcription regulatory protein SNF5	unknown protein similar to AT2G24100.1	NA	NA	NA	1.75687	2.97091	1.38659
pla > WT	Nitab4.5_0000368g0300.1	ATP-DEPENDENT DNA HELICASE IPR004589 DNA helicase, ATP-dependent, RecQ type	RECQI1: RECQ helicase l1	ATP-dependent DNA helicase Q-like 1 OS=Arabidopsis thaliana GN=RECQL1 PE=2 SV=1	IPR027417, IPR001650, IPR011545, IPR004589, IPR002464, IPR014001, IPR011991	P-loop containing nucleoside triphosphate hydrolase, Helicase, C-terminal, DNA/RNA helicase, DEAD/DEAH box type, N-terminal, DNA helicase, ATP-dependent, RecQ type, DNA/RNA helicase, ATP-dependent, DEAH-box type, conserved site, Helicase, superfamily 1/2, ATP-binding domain, Winged helix-turn-helix DNA-binding domain	2.84201	3.62172	2.43316
pla > WT	Nitab4.5_0000368g0380.1	GATA transcription factor 22 IPR000679 Zinc finger, GATA-type	GATA15: GATA transcription factor 15	GATA transcription factor 15 OS=Arabidopsis thaliana GN=GATA15 PE=2 SV=2	IPR000679, IPR013088	Zinc finger, GATA-type, Zinc finger, NHR/GATA-type	2.16638	3.03793	2.00619
pla > WT	Nitab4.5_0000368g0430.1	Misato homolog 1 IPR019746 Tubulin_FtsZ, N-terminal	unknown protein similar to AT4G37190.1	NA	IPR003008, IPR013838, IPR019605	Tubulin/FtsZ, GTPase domain, Beta tubulin, autoregulation binding site, Misato Segment II tubulin-like domain	2.25769	2.81295	1.66711
pla > WT	Nitab4.5_0000375g0240.1	Sorghum bicolor protein targeted either to mitochondria or chloroplast proteins T50848	NA	NA	NA	NA	3.30019	3.89966	2.68204
pla > WT	Nitab4.5_0000375g0270.1	Chalcone--flavonone isomerase IPR003466 Chalcone isomerase, subgroup	Chalcone-flavanone isomerase family protein	Probable chalcone--flavonone isomerase 3 OS=Arabidopsis thaliana GN=CHI3 PE=1 SV=1	IPR016087, IPR016088	Chalcone isomerase, Chalcone isomerase, 3-layer sandwich	3.2042	3.75072	2.72042
pla > WT	Nitab4.5_0000383g0150.1	Light-dependent short hypocotyls 1 IPR006936 Protein of unknown function DUF640	LSH10: Protein of unknown function (DUF640)	NA	IPR006936	Domain of unknown function DUF640	1.61633	2.18363	0.613829
pla > WT	Nitab4.5_0000383g0190.1	AAA-ATPase IPR003959 ATPase, AAA-type, core	BCS1: cytochrome BC1 synthesis	NA	IPR025753, IPR003959, IPR003593, IPR027417, IPR003960	AAA-type ATPase, N-terminal domain, ATPase, AAA-type, core, AAA+ ATPase domain, P-loop containing nucleoside triphosphate hydrolase, ATPase, AAA-type, conserved site	3.0461	4.02743	2.96575
pla > WT	Nitab4.5_0000383g0350.1	Pistil extensin like protein (Fragment) IPR006041 Pollen Ole e 1 allergen and extensin	NA	NA	IPR006041	Pollen Ole e 1 allergen/extensin	3.09186	3.15482	2.15434
pla > WT	Nitab4.5_0000385g0180.1	Flavin monooxygenase-like protein IPR000103 Pyridine nucleotide-disulphide oxidoreductase, class-II	YUC8: Flavin-binding monooxygenase family protein	Probable indole-3-pyruvate monooxygenase YUCCA8 OS=Arabidopsis thaliana GN=YUC8 PE=2 SV=1	IPR020946, IPR000103, IPR013027	Flavin monooxygenase-like, Pyridine nucleotide-disulphide oxidoreductase, class-II, FAD-dependent pyridine nucleotide-disulphide oxidoreductase	1.90715	2.59291	1.50292
pla > WT	Nitab4.5_0000396g0030.1	EPIDERMAL PATTERNING FACTOR-like protein 2	unknown protein similar to AT4G37810.1	EPIDERMAL PATTERNING FACTOR-like protein 2 OS=Arabidopsis thaliana GN=EPFL2 PE=2 SV=1	NA	NA	2.1874	3.13061	2.0078
pla > WT	Nitab4.5_0000403g0080.1	Anthocyanidin 3-O-glucosyltransferase IPR002213 UDP-glucuronosyl_UDP-glucosyltransferase	UDP-Glycosyltransferase superfamily protein	Anthocyanidin 3-O-glucosyltransferase OS=Petunia hybrida GN=RT PE=2 SV=1	IPR002213	UDP-glucuronosyl/UDP-glucosyltransferase	3.45168	3.92555	2.9012
pla > WT	Nitab4.5_0000404g0200.1	Cytochrome P450	ATC4H, C4H, CYP73A5, REF3: cinnamate-4-hydroxylase	Trans-cinnamate 4-monooxygenase OS=Zinnia violacea GN=CYP73A12 PE=2 SV=1	IPR001128, IPR002401, IPR017972	Cytochrome P450, Cytochrome P450, E-class, group I, Cytochrome P450, conserved site	2.18708	2.96222	0.63746
pla > WT	Nitab4.5_0000410g0310.1	Gibberellin 3-beta-hydroxylase (Fragment) IPR005123 Oxoglutarate and iron-dependent oxygenase	GA4, ATGA3OX1, GA3OX1: gibberellin 3-oxidase 1	Gibberellin 3-beta-dioxygenase 1 OS=Arabidopsis thaliana GN=GA3OX1 PE=1 SV=2	IPR005123, IPR002283, IPR027443, IPR026992	Oxoglutarate/iron-dependent dioxygenase, Isopenicillin N synthase, Isopenicillin N synthase-like, Non-haem dioxygenase N-terminal domain	3.32628	4.17795	2.98049
pla > WT	Nitab4.5_0000412g0050.1	N(4)-(Beta-N-acetylglucosaminyl)-L-asparaginase IPR000246 Peptidase T2, asparaginase 2	N-terminal nucleophile aminohydrolases (Ntn hydrolases) superfamily protein	Probable isoaspartyl peptidase/L-asparaginase 2 OS=Arabidopsis thaliana GN=At3g16150 PE=2 SV=2	IPR000246	Peptidase T2, asparaginase 2	5.68976	6.25685	5.21313
pla > WT	Nitab4.5_0000436g0100.1	Root cap protein 3 (Fragment) IPR009646 Root cap	late embryogenesis abundant protein-related / LEA protein-related	NA	IPR009646	Root cap	2.49308	3.02781	1.68548
pla > WT	Nitab4.5_0000439g0100.1	Unknown Protein	NA	NA	NA	NA	2.69091	4.26458	2.62453
pla > WT	Nitab4.5_0000451g0110.1	Monooxygenase IPR000103 Pyridine nucleotide-disulphide oxidoreductase, class-II	YUC3: YUCCA 3	Probable indole-3-pyruvate monooxygenase YUCCA3 OS=Arabidopsis thaliana GN=YUC3 PE=2 SV=1	IPR013027, IPR000103, IPR020946	FAD-dependent pyridine nucleotide-disulphide oxidoreductase, Pyridine nucleotide-disulphide oxidoreductase, class-II, Flavin monooxygenase-like	1.33523	1.82561	0.603828
pla > WT	Nitab4.5_0000457g0080.1	Pectinesterase_pectinesterase inhibitor 3 IPR006501 Pectinesterase inhibitor	Plant invertase/pectin methylesterase inhibitor superfamily protein	21 kDa protein OS=Daucus carota PE=2 SV=1	IPR006501	Pectinesterase inhibitor domain	2.94541	3.40742	2.17314
pla > WT	Nitab4.5_0000457g0370.1	AT-hook DNA-binding protein (Fragment) IPR014476 Predicted AT-hook DNA-binding	AHL22: AT-hook motif nuclear-localized protein 22	Putative DNA-binding protein ESCAROLA OS=Arabidopsis thaliana GN=ESC PE=2 SV=1	IPR005175, IPR014476	Domain of unknown function DUF296, Predicted AT-hook DNA-binding	2.98395	4.16772	3.13652
pla > WT	Nitab4.5_0000458g0030.1	Ran GTPase-activating protein 1 IPR003590 Leucine-rich repeat, ribonuclease inhibitor subtype	RANGAP1: RAN GTPase activating protein 1	RAN GTPase-activating protein 1 OS=Arabidopsis thaliana GN=RANGAP1 PE=1 SV=1	IPR025265, IPR003590	WPP domain, Leucine-rich repeat, ribonuclease inhibitor subtype	5.55112	6.22123	5.21089
pla > WT	Nitab4.5_0000458g0040.1	Unknown Protein	NA	NA	IPR021410	The fantastic four family	1.49241	3.09462	1.741
pla > WT	Nitab4.5_0000472g0320.1	ABC transporter G family member 8 IPR013525 ABC-2 type transporter	ABC-2 type transporter family protein	ABC transporter G family member 8 OS=Arabidopsis thaliana GN=ABCG8 PE=2 SV=1	IPR017871, IPR013525, IPR003439, IPR027417, IPR003593	ABC transporter, conserved site, ABC-2 type transporter, ABC transporter-like, P-loop containing nucleoside triphosphate hydrolase, AAA+ ATPase domain	2.56698	3.41251	2.26046
pla > WT	Nitab4.5_0000472g0330.1	Unknown Protein	NA	NA	NA	NA	2.9225	4.01717	2.716
pla > WT	Nitab4.5_0000475g0010.1	Pectinesterase_pectinesterase inhibitor 3 IPR006501 Pectinesterase inhibitor	NA	NA	IPR006501	Pectinesterase inhibitor domain	1.41616	2.69332	1.27073
pla > WT	Nitab4.5_0000477g0200.1	Kunitz trypsin inhibitor IPR002160 Proteinase inhibitor I3, Kunitz legume	Kunitz family trypsin and protease inhibitor protein	Miraculin OS=Synsepalum dulcificum PE=1 SV=3	IPR011065, IPR002160	Kunitz inhibitor ST1-like, Proteinase inhibitor I3, Kunitz legume	6.81541	7.95535	5.71752
pla > WT	Nitab4.5_0000481g0010.1	Ethylene-responsive transcription factor 7 IPR001471 Pathogenesis-related transcriptional factor and ERF, DNA-binding	Integrase-type DNA-binding superfamily protein	Ethylene-responsive transcription factor ERF003 OS=Arabidopsis thaliana GN=ERF003 PE=2 SV=1	IPR016177, IPR001471	DNA-binding domain, AP2/ERF domain	2.429	3.11334	2.08656
pla > WT	Nitab4.5_0000481g0100.1	Pectinesterase_pectinesterase inhibitor 3 IPR006501 Pectinesterase inhibitor	NA	NA	IPR006501	Pectinesterase inhibitor domain	1.22886	2.3701	1.07461
pla > WT	Nitab4.5_0000485g0010.1	Potassium transporter 17 IPR003855 K+ potassium transporter	HAK5, ATHAK5: high affinity K+ transporter 5	Probable potassium transporter 17 OS=Oryza sativa subsp. japonica GN=HAK17 PE=2 SV=2	IPR003855	K+ potassium transporter	1.09782	1.57407	0.538349
pla > WT	Nitab4.5_0000489g0110.1	Chloroplastic group IIA intron splicing facilitator CRS1, chloroplastic IPR001890 RNA-binding, CRM domain	NA	NA	NA	NA	3.93962	3.85612	2.71597
pla > WT	Nitab4.5_0000496g0170.1	BZIP transcription factor	NA	NA	IPR025422	Transcription factor TGA like domain	2.73713	3.37064	2.10468
pla > WT	Nitab4.5_0000498g0190.1	Laccase-2 IPR001117 Multicopper oxidase, type 1	sks5: SKU5 similar 5	L-ascorbate oxidase homolog OS=Brassica napus GN=Bp10 PE=2 SV=1	IPR008972, IPR001117, IPR011707, IPR011706	Cupredoxin, Multicopper oxidase, type 1, Multicopper oxidase, type 3, Multicopper oxidase, type 2	4.00986	5.14456	3.62042
pla > WT	Nitab4.5_0000499g0140.1	SAUR family protein IPR003676 Auxin responsive SAUR protein	SAUR-like auxin-responsive protein family	Auxin-induced protein X15 OS=Glycine max PE=2 SV=1	IPR003676	Auxin-induced protein, ARG7	2.35803	3.0505	1.52028
pla > WT	Nitab4.5_0000500g0120.1	Kinase like protein IPR002290 Serine_threonine protein kinase	Protein kinase superfamily protein	NA	IPR008271, IPR011009, IPR000719, IPR002290	Serine/threonine-protein kinase, active site, Protein kinase-like domain, Protein kinase domain, Serine/threonine- / dual specificity protein kinase, catalytic domain	3.42205	3.84119	2.80318
pla > WT	Nitab4.5_0000500g0190.1	Expansin-like protein IPR007112 Expansin 45, endoglucanase-like	ATEXLB1, EXPR, AT-EXPR, ATEXPR1, ATHEXP BETA 3.1, EXLB1: expansin-like B1	Expansin-like B1 OS=Arabidopsis thaliana GN=EXLB1 PE=2 SV=2	IPR009009, IPR007117, IPR007112, IPR014733, IPR007118	RlpA-like double-psi beta-barrel domain, Expansin, cellulose-binding-like domain, Expansin/pollen allergen, DPBB domain, Barwin-like endoglucanase, Expansin/Lol pI	2.84343	3.81443	2.73984
pla > WT	Nitab4.5_0000505g0150.1	Interactor of constitutive active ROPs 1	ICR1, RIP1: interactor of constitutive active rops 1	Interactor of constitutive active ROPs 1 OS=Arabidopsis thaliana GN=ICR1 PE=1 SV=1	NA	NA	1.58023	2.71227	1.27728
pla > WT	Nitab4.5_0000506g0230.1	Os04g0585900 protein (Fragment) IPR007650 Protein of unknown function DUF581	Protein of unknown function (DUF581)	NA	IPR007650	Protein of unknown function DUF581	3.0702	4.12395	3.10499
pla > WT	Nitab4.5_0000508g0130.1	WRKY transcription factor 9 IPR003657 DNA-binding WRKY	WRKY40, ATWRKY40: WRKY DNA-binding protein 40	Probable WRKY transcription factor 40 OS=Arabidopsis thaliana GN=WRKY40 PE=1 SV=1	IPR003657	DNA-binding WRKY	4.99047	5.07368	4.0534
pla > WT	Nitab4.5_0000508g0230.1	Non-specific lipid-transfer protein IPR013770 Plant lipid transfer protein and hydrophobic protein, helical	LP1, LTP1, ATLTP1: lipid transfer protein 1	Non-specific lipid-transfer protein 2 OS=Solanum pennellii GN=LTP2 PE=3 SV=1	IPR016140, IPR000528	Bifunctional inhibitor/plant lipid transfer protein/seed storage helical domain, Plant lipid transfer protein/Par allergen	5.75246	6.77678	5.75581
pla > WT	Nitab4.5_0000516g0100.1	Unknown Protein	unknown protein similar to AT2G33847.1	NA	NA	NA	4.99541	5.37538	4.27595
pla > WT	Nitab4.5_0000540g0040.1	Arabinogalactan peptide 16 IPR009424 Protein of unknown function DUF1070	AGP22, ATAGP22: arabinogalactan protein 22	Arabinogalactan peptide 22 OS=Arabidopsis thaliana GN=AGP22 PE=3 SV=1	IPR009424	Arabinogalactan peptide, AGP	5.87536	6.29822	4.99416
pla > WT	Nitab4.5_0000540g0170.1	1-aminocyclopropane-1-carboxylate synthase IPR004839 Aminotransferase, class I and II	ACS7, ATACS7: 1-amino-cyclopropane-1-carboxylate synthase 7	1-aminocyclopropane-1-carboxylate synthase 7 OS=Arabidopsis thaliana GN=ACS7 PE=1 SV=1	IPR015424, IPR004839, IPR015421, IPR004838, IPR015422	Pyridoxal phosphate-dependent transferase, Aminotransferase, class I/classII, Pyridoxal phosphate-dependent transferase, major region, subdomain 1, Aminotransferases, class-I, pyridoxal-phosphate-binding site, Pyridoxal phosphate-dependent transferase, major region, subdomain 2	2.39461	3.44225	2.33992
pla > WT	Nitab4.5_0000558g0070.1	Cortical cell-delineating protein IPR013770 Plant lipid transfer protein and hydrophobic protein, helical	pEARLI 1: Bifunctional inhibitor/lipid-transfer protein/seed storage 2S albumin superfamily protein	14 kDa proline-rich protein DC2.15 OS=Daucus carota PE=2 SV=1	IPR016140, IPR027923	Bifunctional inhibitor/plant lipid transfer protein/seed storage helical domain, Hydrophobic seed protein	1.50882	3.21785	1.16549
pla > WT	Nitab4.5_0000573g0060.1	Pectinesterase IPR006501 Pectinesterase inhibitor	Plant invertase/pectin methylesterase inhibitor superfamily protein	21 kDa protein OS=Daucus carota PE=2 SV=1	IPR006501	Pectinesterase inhibitor domain	3.95375	4.73921	3.51124
pla > WT	Nitab4.5_0000573g0100.1	UPF0497 membrane protein 7 IPR006459 Uncharacterised protein family UPF0497, trans-membrane plant subgroup	Uncharacterised protein family (UPF0497)	Casparian strip membrane protein 1 OS=Nicotiana tabacum PE=2 SV=1	IPR006702, IPR006459	Uncharacterised protein family UPF0497, trans-membrane plant, Uncharacterised protein family UPF0497, trans-membrane plant subgroup	3.85909	3.38048	2.34133
pla > WT	Nitab4.5_0000581g0170.1	Multidrug resistance protein ABC transporter family IPR001140 ABC transporter, transmembrane region	ATMRP3, MRP3, ABCC3: multidrug resistance-associated protein 3	ABC transporter C family member 3 OS=Arabidopsis thaliana GN=ABCC3 PE=1 SV=1	IPR027417, IPR011527, IPR003439, IPR001140, IPR003593, IPR017871	P-loop containing nucleoside triphosphate hydrolase, ABC transporter type 1, transmembrane domain, ABC transporter-like, ABC transporter, transmembrane domain, AAA+ ATPase domain, ABC transporter, conserved site	2.51518	3.04885	2.00776
pla > WT	Nitab4.5_0000600g0100.1	Sulfotransferase family protein IPR000863 Sulfotransferase	ATST4B, ST4B: sulfotransferase 4B	Cytosolic sulfotransferase 8 OS=Arabidopsis thaliana GN=SOT8 PE=2 SV=1	IPR027417, IPR000863	P-loop containing nucleoside triphosphate hydrolase, Sulfotransferase domain	2.30144	3.53185	2.28389
pla > WT	Nitab4.5_0000602g0070.1	Glycosyltransferase family protein-like protein (Fragment)	glycosyltransferase family protein 2	NA	NA	NA	1.24729	1.89764	0.66732
pla > WT	Nitab4.5_0000605g0180.1	Light-dependent short hypocotyls 1 IPR006936 Protein of unknown function DUF640	LSH10: Protein of unknown function (DUF640)	NA	IPR006936	Domain of unknown function DUF640	2.5018	3.27153	1.95006
pla > WT	Nitab4.5_0000605g0210.1	Dof zinc finger protein IPR003851 Zinc finger, Dof-type	Dof-type zinc finger DNA-binding family protein	Dof zinc finger protein DOF1.5 OS=Arabidopsis thaliana GN=DOF1.5 PE=1 SV=1	IPR003851	Zinc finger, Dof-type	2.04674	3.0736	1.44486
pla > WT	Nitab4.5_0000605g0270.1	Dual specificity protein phosphatase	dual specificity protein phosphatase-related	Probable inactive dual specificity protein phosphatase-like At4g18593 OS=Arabidopsis thaliana GN=At4g18593 PE=2 SV=1	IPR024950	Dual specificity phosphatase	3.13009	3.05421	1.83374
pla > WT	Nitab4.5_0000610g0250.1	UPA23 IPR012862 Protein of unknown function DUF1635	Protein of unknown function (DUF1635)	NA	IPR012862	Protein of unknown function DUF1635	1.77792	2.76345	1.37733
pla > WT	Nitab4.5_0000610g0280.1	UPA23 IPR012862 Protein of unknown function DUF1635	Protein of unknown function (DUF1635)	NA	IPR012862	Protein of unknown function DUF1635	2.17483	3.15252	1.84282
pla > WT	Nitab4.5_0000613g0190.1	MYB transcription factor IPR015495 Myb transcription factor	AtMYB56, MYB56: myb domain protein 56	NA	IPR009057, IPR017930, IPR001005	Homeodomain-like, Myb domain, SANT/Myb domain	1.25874	2.45135	0.588033
pla > WT	Nitab4.5_0000617g0220.1	LRR receptor-like serine_threonine-protein kinase, RLP	NA	Receptor protein kinase CLAVATA1 OS=Arabidopsis thaliana GN=CLV1 PE=1 SV=3	IPR001611	Leucine-rich repeat	1.87922	2.61222	1.23772
pla > WT	Nitab4.5_0000628g0030.1	Pentatricopeptide repeat-containing protein IPR002885 Pentatricopeptide repeat	Tetratricopeptide repeat (TPR)-like superfamily protein	Pentatricopeptide repeat-containing protein At4g36680, mitochondrial OS=Arabidopsis thaliana GN=At4g36680 PE=1 SV=1	IPR002885, IPR011990	Pentatricopeptide repeat, Tetratricopeptide-like helical	3.91322	4.57544	3.53639
pla > WT	Nitab4.5_0000633g0030.1	Nodulin MtN3 family protein IPR018179 RAG1-activating protein 1 homologue	SWEET1, AtSWEET1: Nodulin MtN3 family protein	Bidirectional sugar transporter SWEET1 OS=Arabidopsis thaliana GN=SWEET1 PE=1 SV=1	IPR004316	SWEET sugar transporter	4.54663	5.18285	3.7118
pla > WT	Nitab4.5_0000633g0090.1	AT-hook DNA-binding protein (Fragment) IPR014476 Predicted AT-hook DNA-binding	AHL22: AT-hook motif nuclear-localized protein 22	Putative DNA-binding protein ESCAROLA OS=Arabidopsis thaliana GN=ESC PE=2 SV=1	IPR014476, IPR005175	Predicted AT-hook DNA-binding, Domain of unknown function DUF296	1.84205	2.95203	1.77888
pla > WT	Nitab4.5_0000645g0010.1	Dek protein IPR014876 DEK, C-terminal	NA	NA	IPR009057, IPR014876	Homeodomain-like, DEK, C-terminal	4.00711	4.59287	3.57064
pla > WT	Nitab4.5_0000649g0240.1	FAD-binding domain-containing protein IPR006094 FAD linked oxidase, N-terminal	FAD-binding Berberine family protein	Cannabidiolic acid synthase OS=Cannabis sativa GN=CBDAS PE=1 SV=1	IPR016169, IPR006094, IPR016166, IPR012951	CO dehydrogenase flavoprotein-like, FAD-binding, subdomain 2, FAD linked oxidase, N-terminal, FAD-binding, type 2, Berberine/berberine-like	3.14315	4.38234	2.7593
pla > WT	Nitab4.5_0000650g0100.1	Root cap protein 1 (Fragment) IPR009646 Root cap	Late embryogenesis abundant (LEA) protein-related	NA	IPR009646	Root cap	3.24286	4.63118	3.37886
pla > WT	Nitab4.5_0000668g0010.1	GDU1	ATGDU2, GDU2: glutamine dumper 2	Protein GLUTAMINE DUMPER 2 OS=Arabidopsis thaliana GN=GDU2 PE=2 SV=1	NA	NA	1.40983	2.38673	1.35696
pla > WT	Nitab4.5_0000669g0130.1	Unknown Protein	NA	NA	NA	NA	2.02587	2.67908	1.66084
pla > WT	Nitab4.5_0000676g0180.1	NA	NA	NA	NA	NA	4.7996	5.62554	4.13736
pla > WT	Nitab4.5_0000678g0110.1	GMP synthase IPR001674 GMP synthase, C-terminal	GMP synthase (glutamine-hydrolyzing), putative / glutamine amidotransferase, putative	GMP synthase [glutamine-hydrolyzing] OS=Aquifex aeolicus (strain VF5) GN=guaA PE=3 SV=1	IPR017926, IPR022955, IPR001674, IPR014729, IPR025777, IPR004739	Glutamine amidotransferase, GMP synthase, GMP synthase, C-terminal, Rossmann-like alpha/beta/alpha sandwich fold, GMP synthetase ATP pyrophosphatase domain, GMP synthase, N-terminal	4.37555	5.27034	4.18827
pla > WT	Nitab4.5_0000680g0030.1	Pyruvate kinase IPR001697 Pyruvate kinase	Pyruvate kinase family protein	Pyruvate kinase, cytosolic isozyme OS=Glycine max PE=1 SV=1	IPR001697, IPR015813, IPR015793, IPR015795, IPR011037, IPR015806, IPR015794	Pyruvate kinase, Pyruvate/Phosphoenolpyruvate kinase-like domain, Pyruvate kinase, barrel, Pyruvate kinase, C-terminal, Pyruvate kinase-like, insert domain, Pyruvate kinase, beta-barrel insert domain, Pyruvate kinase, alpha/beta	4.88754	5.51356	4.40517
pla > WT	Nitab4.5_0000680g0050.1	Os01g0318400 protein (Fragment)	sequence-specific DNA binding transcription factors	NA	NA	NA	2.05671	2.92643	1.28282
pla > WT	Nitab4.5_0000682g0040.1	cytochrome P450	CYP735A1: cytochrome P450, family 735, subfamily A, polypeptide 1	Cytokinin hydroxylase OS=Arabidopsis thaliana GN=CYP735A1 PE=1 SV=1	IPR002401, IPR001128	Cytochrome P450, E-class, group I, Cytochrome P450	1.86267	3.41162	1.98081
pla > WT	Nitab4.5_0000682g0050.1	LOB domain protein 42 IPR004883 Lateral organ boundaries, LOB	LBD41: LOB domain-containing protein 41	LOB domain-containing protein 41 OS=Arabidopsis thaliana GN=LBD41 PE=2 SV=1	IPR004883	Lateral organ boundaries, LOB	2.2198	3.47921	1.38795
pla > WT	Nitab4.5_0000703g0050.1	Receptor expression-enhancing protein 5 IPR004345 TB2_DP1 and HVA22 related protein	ATHVA22C, HVA22C: HVA22 homologue C	HVA22-like protein c OS=Arabidopsis thaliana GN=HVA22C PE=2 SV=1	IPR004345	TB2/DP1/HVA22-related protein	4.54002	4.99785	3.8584
pla > WT	Nitab4.5_0000723g0110.1	Peroxidase IPR002016 Haem peroxidase, plant_fungal_bacterial	Peroxidase superfamily protein	Peroxidase 72 OS=Arabidopsis thaliana GN=PER72 PE=1 SV=1	IPR019794, IPR010255, IPR019793, IPR002016, IPR000823	Peroxidase, active site, Haem peroxidase, Peroxidases heam-ligand binding site, Haem peroxidase, plant/fungal/bacterial, Plant peroxidase	4.27645	5.08626	3.84277
pla > WT	Nitab4.5_0000723g0170.1	Peroxidase IPR002016 Haem peroxidase, plant_fungal_bacterial	Peroxidase superfamily protein	Peroxidase 72 OS=Arabidopsis thaliana GN=PER72 PE=1 SV=1	IPR002016, IPR000823, IPR019793, IPR019794, IPR010255	Haem peroxidase, plant/fungal/bacterial, Plant peroxidase, Peroxidases heam-ligand binding site, Peroxidase, active site, Haem peroxidase	4.61489	5.05479	3.97768
pla > WT	Nitab4.5_0000729g0130.1	Sulfate transporter IPR001902 Sulphate anion transporter	SULTR3;5: sulfate transporter 3;5	Probable sulfate transporter 3.5 OS=Arabidopsis thaliana GN=SULTR3;5 PE=2 SV=1	IPR002645, IPR011547, IPR018045	STAS domain, Sulphate transporter, Sulphate anion transporter, conserved site	2.52479	3.03627	1.69406
pla > WT	Nitab4.5_0000733g0040.1	Os01g0611000 protein (Fragment) IPR006946 Protein of unknown function DUF642	Protein of unknown function, DUF642	NA	IPR008979, IPR006946	Galactose-binding domain-like, Protein of unknown function DUF642	4.53597	5.7459	4.38158
pla > WT	Nitab4.5_0000733g0130.1	NA	NA	NA	IPR009515	Protein of unknown function DUF1138	4.61618	4.68718	3.26672
pla > WT	Nitab4.5_0000743g0130.1	Unknown Protein	unknown protein similar to AT5G10320.3	NA	NA	NA	2.46707	2.79046	1.69589
pla > WT	Nitab4.5_0000749g0050.1	Histone H2A IPR002119 Histone H2A	HTA10: histone H2A 10	Probable histone H2A.1 OS=Arabidopsis thaliana GN=At1g51060 PE=1 SV=1	IPR002119, IPR009072, IPR007125	Histone H2A, Histone-fold, Histone core	6.99276	8.15986	6.97482
pla > WT	Nitab4.5_0000755g0110.1	DNA polymerase epsilon subunit 3 IPR003958 Transcription factor CBF_NF-Y_archaeal histone	NF-YB11: nuclear factor Y, subunit B11	NA	IPR003958, IPR009072	Transcription factor CBF/NF-Y/archaeal histone, Histone-fold	4.98231	5.70238	4.68573
pla > WT	Nitab4.5_0000759g0150.1	Patatin-like protein 3 IPR002641 Patatin	PLP9, PLA IIIB: PATATIN-like protein 9	NA	IPR016035, IPR002641	Acyl transferase/acyl hydrolase/lysophospholipase, Patatin/Phospholipase A2-related	2.35847	3.40878	2.01978
pla > WT	Nitab4.5_0000762g0090.1	Kelch-like protein 7 IPR015915 Kelch-type beta propeller	Galactose oxidase/kelch repeat superfamily protein	F-box/kelch-repeat protein At3g27150 OS=Arabidopsis thaliana GN=At3g27150 PE=2 SV=1	IPR006652, IPR015916	Kelch repeat type 1, Galactose oxidase, beta-propeller	4.47153	5.10193	4.04573
pla > WT	Nitab4.5_0000779g0060.1	Mitochondrial glycoprotein family protein IPR003428 Mitochondrial glycoprotein	Mitochondrial glycoprotein family protein	Uncharacterized protein At2g39795, mitochondrial OS=Arabidopsis thaliana GN=At2g39795 PE=1 SV=1	IPR003428	Mitochondrial glycoprotein	6.44522	7.75111	6.51792
pla > WT	Nitab4.5_0000782g0150.1	NA	NA	NA	NA	NA	4.0567	4.90287	3.51198
pla > WT	Nitab4.5_0000785g0170.1	Cupin RmlC-type IPR012864 Protein of unknown function DUF1637	Protein of unknown function (DUF1637)	NA	IPR012864, IPR011051, IPR014710	Cysteamine dioxygenase, RmlC-like cupin domain, RmlC-like jelly roll fold	1.49966	2.99141	1.59083
pla > WT	Nitab4.5_0000786g0040.1	39S ribosomal protein L41 mitochondrial IPR019189 Ribosomal protein L27_L41, mitochondrial	Mitochondrial ribosomal protein L27	NA	IPR019189	Ribosomal protein L27/L41, mitochondrial	5.58281	6.15173	4.96142
pla > WT	Nitab4.5_0000805g0060.1	Pectinesterase inhibitor IPR006501 Pectinesterase inhibitor	C/VIF2, ATC/VIF2: cell wall / vacuolar inhibitor of fructosidase 2	Cell wall / vacuolar inhibitor of fructosidase 2 OS=Arabidopsis thaliana GN=C/VIF2 PE=1 SV=1	IPR006501	Pectinesterase inhibitor domain	5.6394	6.77522	5.19374
pla > WT	Nitab4.5_0000832g0020.1	TCP family transcription factor IPR005333 Transcription factor, TCP	TCP family transcription factor	Transcription factor TCP19 OS=Arabidopsis thaliana GN=TCP19 PE=2 SV=1	IPR017887, IPR005333	Transcription factor TCP subgroup, Transcription factor, TCP	2.47606	3.1487	2.10914
pla > WT	Nitab4.5_0000842g0020.1	Gibberellin 2-beta-dioxygenase 7 IPR005123 Oxoglutarate and iron-dependent oxygenase	NA	NA	IPR005123, IPR026992, IPR027443	Oxoglutarate/iron-dependent dioxygenase, Non-haem dioxygenase N-terminal domain, Isopenicillin N synthase-like	2.48162	3.12768	1.36793
pla > WT	Nitab4.5_0000852g0030.1	BURP domain-containing protein (Fragment) IPR004873 BURP	PG2: polygalacturonase 2	Probable polygalacturonase non-catalytic subunit JP650 OS=Arabidopsis thaliana GN=JP650 PE=2 SV=2	IPR004873	BURP domain	3.98506	4.87439	3.84105
pla > WT	Nitab4.5_0000856g0190.1	UDP-glucosyltransferase IPR002213 UDP-glucuronosyl_UDP-glucosyltransferase	UDP-Glycosyltransferase superfamily protein	UDP-glycosyltransferase 86A1 OS=Arabidopsis thaliana GN=UGT86A1 PE=2 SV=1	IPR002213	UDP-glucuronosyl/UDP-glucosyltransferase	3.82233	4.77438	3.56787
pla > WT	Nitab4.5_0000882g0030.1	GATA transcription factor 9 IPR016679 Transcription factor, GATA, plant	GATA2: GATA transcription factor 2	GATA transcription factor 2 OS=Arabidopsis thaliana GN=GATA2 PE=2 SV=1	IPR013088, IPR016679, IPR000679	Zinc finger, NHR/GATA-type, Transcription factor, GATA, plant, Zinc finger, GATA-type	2.77157	3.25833	2.01978
pla > WT	Nitab4.5_0000882g0040.1	NA	unknown protein similar to AT4G17310.1	NA	NA	NA	3.3813	3.7011	1.8257
pla > WT	Nitab4.5_0000892g0020.1	Double-strand-break repair protein rad21 IPR006910 Rad21_Rec8 like protein, N-terminal	NA	NA	IPR006910, IPR023093, IPR006909	Rad21/Rec8-like protein, N-terminal, Rad21/Rec8-like protein, C-terminal, Rad21/Rec8-like protein, C-terminal, eukaryotic	2.9215	3.65542	2.58036
pla > WT	Nitab4.5_0000902g0320.1	Unknown Protein	unknown protein similar to AT5G65495.1	Protein SKIP34 OS=Arabidopsis thaliana GN=SKIP34 PE=1 SV=1	NA	NA	3.95479	4.01585	2.90036
pla > WT	Nitab4.5_0000907g0080.1	Polyphenol oxidase IPR016213 Polyphenol oxidase, plant	NA	Polyphenol oxidase F, chloroplastic OS=Solanum lycopersicum PE=3 SV=1	IPR002227, IPR016213, IPR022739, IPR008922, IPR022740	Tyrosinase, Polyphenol oxidase, Polyphenol oxidase, central domain, Uncharacterised domain, di-copper centre, Polyphenol oxidase, C-terminal	5.59562	6.63599	5.57942
pla > WT	Nitab4.5_0000912g0200.1	Unknown Protein	NA	NA	NA	NA	2.17924	2.6446	1.55696
pla > WT	Nitab4.5_0000934g0040.1	Subtilisin-like protease IPR015500 Peptidase S8, subtilisin-related	ARA12: Subtilase family protein	Subtilisin-like protease OS=Arabidopsis thaliana GN=ARA12 PE=1 SV=1	IPR000209, IPR010259, IPR015500	Peptidase S8/S53 domain, Proteinase inhibitor I9, Peptidase S8, subtilisin-related	4.97246	5.84916	4.8192
pla > WT	Nitab4.5_0000935g0130.1	BCL-2 binding anthanogene-1 IPR000626 Ubiquitin	Ubiquitin-like superfamily protein	NA	IPR000626, IPR019955	Ubiquitin domain, Ubiquitin supergroup	2.85279	3.4594	2.45264
pla > WT	Nitab4.5_0000935g0230.1	MADS-box transcription factor-like protein IPR002100 Transcription factor, MADS-box	AGL16: AGAMOUS-like 16	MADS-box transcription factor 27 OS=Oryza sativa subsp. japonica GN=MADS27 PE=2 SV=2	IPR002487	Transcription factor, K-box	1.70407	3.08168	1.94281
pla > WT	Nitab4.5_0000962g0030.1	cDNA clone J033118E13 full insert sequence IPR007033 Protein of unknown function DUF662	Family of unknown function (DUF662)	NA	IPR007033	Transcriptional activator, plants	3.90608	4.2436	3.17883
pla > WT	Nitab4.5_0000977g0030.1	Early light-induced protein 7	ELIP1, ELIP: Chlorophyll A-B binding family protein	Early light-induced protein, chloroplastic OS=Pisum sativum PE=2 SV=1	IPR022796, IPR023329	Chlorophyll A-B binding protein, Chlorophyll a/b binding protein domain	8.05604	9.05178	7.92724
pla > WT	Nitab4.5_0000977g0040.1	Sulfate adenylyltransferase IPR002650 ATP-sulfurylase	APS1: ATP sulfurylase 1	ATP sulfurylase 1, chloroplastic OS=Arabidopsis thaliana GN=APS1 PE=1 SV=1	IPR014729, IPR002650, IPR025980, IPR024951, IPR015947	Rossmann-like alpha/beta/alpha sandwich fold, Sulphate adenylyltransferase, ATP-sulfurylase PUA-like domain, Sulphate adenylyltransferase catalytic domain, PUA-like domain	5.82094	5.84402	4.56636
pla > WT	Nitab4.5_0000991g0010.1	Phosphoribosylanthranilate transferase (Fragment) IPR013583 Phosphoribosyltransferase C-terminal, plant	Calcium-dependent lipid-binding (CaLB domain) plant phosphoribosyltransferase family protein	NA	IPR000008, IPR013583	C2 domain, Phosphoribosyltransferase C-terminal	2.42954	3.23988	2.16289
pla > WT	Nitab4.5_0001003g0080.1	AP2-like ethylene-responsive transcription factor At1g16060 IPR001471 Pathogenesis-related transcriptional factor and ERF, DNA-binding	BBM: Integrase-type DNA-binding superfamily protein	AP2-like ethylene-responsive transcription factor BBM2 OS=Brassica napus GN=BBM2 PE=2 SV=1	IPR001471, IPR016177	AP2/ERF domain, DNA-binding domain	1.21942	2.37277	1.08494
pla > WT	Nitab4.5_0001003g0150.1	Acyl- IPR005067 Fatty acid desaturase, type 2	SSI2, FAB2: Plant stearoyl-acyl-carrier-protein desaturase family protein	Acyl-[acyl-carrier-protein] desaturase, chloroplastic OS=Solanum tuberosum PE=2 SV=1	IPR005803, IPR009078, IPR005067, IPR012348	Stearoyl-ACP desaturase, conserved site, Ferritin-like superfamily, Fatty acid desaturase, type 2, Ribonucleotide reductase-related	2.79242	3.7367	1.74673
pla > WT	Nitab4.5_0001014g0160.1	Unknown Protein	unknown protein similar to AT5G66985.1	NA	NA	NA	2.69091	3.98608	0.718836
pla > WT	Nitab4.5_0001026g0060.1	(E)-beta-ocimene synthase IPR005630 Terpene synthase, metal-binding domain	Terpenoid cyclases/Protein prenyltransferases superfamily protein	(-)-camphene/tricyclene synthase, chloroplastic OS=Solanum lycopersicum GN=TPS3 PE=1 SV=1	IPR008949, IPR001906, IPR005630, IPR008930	Terpenoid synthase, Terpene synthase, N-terminal domain, Terpene synthase, metal-binding domain, Terpenoid cyclases/protein prenyltransferase alpha-alpha toroid	1.38983	2.46139	1.11927
pla > WT	Nitab4.5_0001028g0180.1	BHLH transcription factor IPR011598 Helix-loop-helix DNA-binding	NA	NA	IPR011598	Myc-type, basic helix-loop-helix (bHLH) domain	3.47044	4.27117	3.20549
pla > WT	Nitab4.5_0001072g0050.1	Growth regulating factor 1 (Fragment) IPR014977 WRC	AtGRF1, GRF1: growth-regulating factor 1	Growth-regulating factor 1 OS=Arabidopsis thaliana GN=GRF1 PE=1 SV=1	IPR014978, IPR014977	Glutamine-Leucine-Glutamine, QLQ, WRC	3.7818	4.79511	3.66033
pla > WT	Nitab4.5_0001073g0030.1	UDP-glucosyltransferase HvUGT14077 IPR002213 UDP-glucuronosyl_UDP-glucosyltransferase	NA	Scopoletin glucosyltransferase OS=Nicotiana tabacum GN=TOGT1 PE=1 SV=1	IPR002213	UDP-glucuronosyl/UDP-glucosyltransferase	1.35385	2.1301	0.980455
pla > WT	Nitab4.5_0001079g0040.1	Homeobox-leucine zipper protein 14 IPR003106 Leucine zipper, homeobox-associated	HAT14: homeobox from Arabidopsis thaliana	Homeobox-leucine zipper protein HAT14 OS=Arabidopsis thaliana GN=HAT14 PE=2 SV=3	IPR001356, IPR009057, IPR017970, IPR003106	Homeobox domain, Homeodomain-like, Homeobox, conserved site, Leucine zipper, homeobox-associated	1.51397	2.44965	1.40661
pla > WT	Nitab4.5_0001085g0060.1	Os10g0578600 protein (Fragment) IPR013216 Methyltransferase type 11	unknown protein similar to AT3G05390.1	NA	IPR004159	Putative S-adenosyl-L-methionine-dependent methyltransferase	2.29552	3.4119	1.95357
pla > WT	Nitab4.5_0001088g0170.1	Ethylene-responsive transcription factor 2 IPR001471 Pathogenesis-related transcriptional factor and ERF, DNA-binding	ERF1, ATERF1: ethylene response factor 1	Ethylene-responsive transcription factor 1B OS=Arabidopsis thaliana GN=ERF1B PE=1 SV=2	IPR001471, IPR016177	AP2/ERF domain, DNA-binding domain	1.69476	2.44427	1.03761
pla > WT	Nitab4.5_0001110g0030.1	ARGOS	ARL: ARGOS-like	ARGOS-like protein OS=Arabidopsis thaliana GN=ARL PE=2 SV=1	NA	NA	2.86905	3.06323	1.6334
pla > WT	Nitab4.5_0001119g0080.1	Manganese transport protein mntH IPR001046 Natural resistance-associated macrophage protein	NRAMP3, ATNRAMP3: natural resistance-associated macrophage protein 3	Metal transporter Nramp3 OS=Arabidopsis thaliana GN=NRAMP3 PE=2 SV=2	IPR001046	Natural resistance-associated macrophage like	6.74182	7.39974	6.36249
pla > WT	Nitab4.5_0001125g0010.1	RING finger protein IPR018957 Zinc finger, C3HC4 RING-type	NA	NA	IPR013083, IPR001841	Zinc finger, RING/FYVE/PHD-type, Zinc finger, RING-type	4.38066	4.92937	3.83766
pla > WT	Nitab4.5_0001127g0080.1	MADS box transcription factor IPR002100 Transcription factor, MADS-box	AGL20, SOC1, ATSOC1: AGAMOUS-like 20	MADS-box protein SOC1 OS=Arabidopsis thaliana GN=SOC1 PE=1 SV=1	IPR002100	Transcription factor, MADS-box	1.3255	2.1864	1.04493
pla > WT	Nitab4.5_0001135g0170.1	Orotidine 5_apos-phosphate decarboxylase (Orotate phosphoribosyltransferase) IPR001754 Orotidine 5-phosphate decarboxylase, core	uridine 5'-monophosphate synthase / UMP synthase (PYRE-F) (UMPS)	Uridine 5'-monophosphate synthase (Fragment) OS=Nicotiana tabacum GN=PYR5-6 PE=2 SV=1	IPR018089, IPR011060, IPR014732, IPR001754, IPR023031, IPR013785, IPR000836	Orotidine 5'-phosphate decarboxylase, active site, Ribulose-phosphate binding barrel, Orotidine 5'-phosphate decarboxylase, Orotidine 5'-phosphate decarboxylase domain, Orotate phosphoribosyltransferase, Aldolase-type TIM barrel, Phosphoribosyltransferase domain	4.56441	5.44189	4.39171
pla > WT	Nitab4.5_0001137g0050.1	Peroxidase 5 IPR002016 Haem peroxidase, plant_fungal_bacterial	ATPA2, PA2: peroxidase 2	Peroxidase 15 OS=Ipomoea batatas GN=pod PE=1 SV=1	IPR019793, IPR010255, IPR019794, IPR002016, IPR000823	Peroxidases heam-ligand binding site, Haem peroxidase, Peroxidase, active site, Haem peroxidase, plant/fungal/bacterial, Plant peroxidase	2.62445	3.56828	2.18804
pla > WT	Nitab4.5_0001140g0100.1	Os05g0272200 protein (Fragment)	unknown protein similar to AT1G17030.1	Protein Jade-1 OS=Danio rerio GN=jade1 PE=2 SV=1	IPR013083, IPR019787, IPR001965, IPR011011	Zinc finger, RING/FYVE/PHD-type, Zinc finger, PHD-finger, Zinc finger, PHD-type, Zinc finger, FYVE/PHD-type	2.33092	3.06978	1.99874
pla > WT	Nitab4.5_0001141g0050.1	Mitochondrial ribosomal protein L46	DECOY: decoy	NA	IPR021757	Ribosomal protein L46	3.30046	3.86135	2.63942
pla > WT	Nitab4.5_0001149g0070.1	Peroxidase 24 IPR002016 Haem peroxidase, plant_fungal_bacterial	Peroxidase superfamily protein	Peroxidase 24 OS=Arabidopsis thaliana GN=PER24 PE=2 SV=1	IPR002016, IPR010255, IPR000823	Haem peroxidase, plant/fungal/bacterial, Haem peroxidase, Plant peroxidase	5.16646	5.84336	4.33073
pla > WT	Nitab4.5_0001158g0110.1	Flap structure-specific endonuclease_yeast Rad	5'-3' exonuclease family protein	Exonuclease 1 OS=Arabidopsis thaliana GN=EXO1 PE=2 SV=2	IPR020045, IPR006085, IPR006086, IPR019974, IPR006084, IPR008918	5'-3' exonuclease, C-terminal domain, XPG N-terminal, XPG-I domain, XPG conserved site, XPG/Rad2 endonuclease, Helix-hairpin-helix motif, class 2	1.55688	2.40588	1.23473
pla > WT	Nitab4.5_0001159g0030.1	N-hydroxycinnamoyl_benzoyltransferase 5 IPR003480 Transferase	NA	NA	IPR023213, IPR003480	Chloramphenicol acetyltransferase-like domain, Transferase	1.62869	2.11774	1.08549
pla > WT	Nitab4.5_0001159g0130.1	DUF599 family protein IPR006747 Protein of unknown function DUF599	Protein of unknown function, DUF599	NA	IPR006747	Protein of unknown function DUF599	3.382	4.78858	3.3216
pla > WT	Nitab4.5_0001160g0030.1	S-adenosyl-L-methionine salicylic acid carboxyl methyltransferase-like protein IPR005299 SAM dependent carboxyl methyltransferase	IAMT1: IAA carboxylmethyltransferase 1	Indole-3-acetate O-methyltransferase 1 OS=Arabidopsis thaliana GN=IAMT1 PE=1 SV=1	IPR005299	SAM dependent carboxyl methyltransferase	3.942	4.36704	3.11691
pla > WT	Nitab4.5_0001160g0120.1	Protease inhibitor_seed storage_lipid transfer protein family protein IPR003612 Plant lipid transfer protein_seed storage_trypsin-alpha amylase inhibitor	NA	Putative lipid-transfer protein DIR1 OS=Arabidopsis thaliana GN=DIR1 PE=1 SV=1	IPR016140	Bifunctional inhibitor/plant lipid transfer protein/seed storage helical domain	7.15955	7.72525	6.62865
pla > WT	Nitab4.5_0001175g0170.1	ABC transporter G family member 14 IPR013525 ABC-2 type transporter	ABCG14: ATP-binding cassette 14	ABC transporter G family member 14 OS=Arabidopsis thaliana GN=ABCG14 PE=2 SV=1	IPR013525, IPR003439, IPR027417, IPR003593, IPR017871	ABC-2 type transporter, ABC transporter-like, P-loop containing nucleoside triphosphate hydrolase, AAA+ ATPase domain, ABC transporter, conserved site	4.06816	4.76748	3.5476
pla > WT	Nitab4.5_0001176g0080.1	Isocitrate lyase IPR006254 Isocitrate lyase	ICL: isocitrate lyase	Isocitrate lyase OS=Solanum lycopersicum PE=2 SV=1	IPR015813, IPR000918, IPR006254, IPR018523	Pyruvate/Phosphoenolpyruvate kinase-like domain, Isocitrate lyase/phosphorylmutase, Isocitrate lyase, Isocitrate lyase/phosphorylmutase, conserved site	0.384087	1.60152	0.408075
pla > WT	Nitab4.5_0001190g0080.1	Actin IPR004000 Actin_actin-like	ACT11: actin-11	Actin-71 OS=Solanum tuberosum GN=AC71 PE=3 SV=2	IPR004000, IPR004001, IPR020902	Actin-related protein, Actin, conserved site, Actin/actin-like conserved site	0.91405	2.04064	0.986227
pla > WT	Nitab4.5_0001196g0050.1	NA	NA	NA	NA	NA	4.65574	5.57034	4.46481
pla > WT	Nitab4.5_0001196g0130.1	Cc-nbs-lrr, resistance protein	NA	NA	IPR002182, IPR000767, IPR027417	NB-ARC, Disease resistance protein, P-loop containing nucleoside triphosphate hydrolase	1.15851	2.00775	0.965759
pla > WT	Nitab4.5_0001199g0110.1	ELF4-like protein IPR009741 Protein of unknown function DUF1313	ELF4-L3: ELF4-like 3	Protein ELF4-LIKE 3 OS=Arabidopsis thaliana GN=EFL3 PE=3 SV=1	IPR009741	Protein of unknown function DUF1313	3.57088	3.3756	2.32983
pla > WT	Nitab4.5_0001206g0060.1	Polygalacturonase 7 IPR000408 Regulator of chromosome condensation, RCC1 IPR000743 Glycoside hydrolase, family 28	Pectin lyase-like superfamily protein	Polygalacturonase OS=Prunus persica PE=2 SV=1	IPR012334, IPR011050, IPR000743, IPR006626	Pectin lyase fold, Pectin lyase fold/virulence factor, Glycoside hydrolase, family 28, Parallel beta-helix repeat	0.79311	1.55631	0.466912
pla > WT	Nitab4.5_0001223g0020.1	Peroxidase IPR019793 Peroxidases heam-ligand binding site IPR019794 Peroxidase, active site IPR002016 Haem peroxidase, plant_fungal_bacterial	Peroxidase superfamily protein	Suberization-associated anionic peroxidase OS=Solanum tuberosum PE=1 SV=2	IPR010255, IPR019793, IPR002016, IPR000823, IPR019794	Haem peroxidase, Peroxidases heam-ligand binding site, Haem peroxidase, plant/fungal/bacterial, Plant peroxidase, Peroxidase, active site	4.18663	4.58509	3.41646
pla > WT	Nitab4.5_0001223g0070.1	Calcium-binding EF hand family protein (Fragment) IPR011992 EF-Hand type	Calcium-binding EF-hand family protein	Calcium-binding protein PBP1 OS=Arabidopsis thaliana GN=PBP1 PE=1 SV=1	IPR002048, IPR018247, IPR011992	EF-hand domain, EF-Hand 1, calcium-binding site, EF-hand domain pair	3.65163	4.49144	3.46321
pla > WT	Nitab4.5_0001225g0260.1	FAD-binding domain-containing protein IPR006094 FAD linked oxidase, N-terminal	MEE23, EDA28: FAD-binding Berberine family protein	Tetrahydrocannabinolic acid synthase OS=Cannabis sativa PE=1 SV=1	IPR016167, IPR012951, IPR016166, IPR006094, IPR016169	FAD-binding, type 2, subdomain 1, Berberine/berberine-like, FAD-binding, type 2, FAD linked oxidase, N-terminal, CO dehydrogenase flavoprotein-like, FAD-binding, subdomain 2	2.19013	3.51899	1.90789
pla > WT	Nitab4.5_0001230g0040.1	Root cap protein 3 (Fragment) IPR009646 Root cap	late embryogenesis abundant protein-related / LEA protein-related	NA	IPR009646	Root cap	4.1252	4.67197	3.44866
pla > WT	Nitab4.5_0001237g0050.1	Peroxidase 27 IPR002016 Haem peroxidase, plant_fungal_bacterial	Peroxidase superfamily protein	Peroxidase 27 OS=Arabidopsis thaliana GN=PER27 PE=1 SV=1	IPR002016, IPR010255	Haem peroxidase, plant/fungal/bacterial, Haem peroxidase	4.02969	5.27602	3.8029
pla > WT	Nitab4.5_0001246g0050.1	Breast cancer susceptibility protein 2b IPR015187 BRCA2, oligonucleotide_oligosaccharide-binding 1	NA	NA	IPR015187, IPR015252, IPR012340, IPR015525	BRCA2, oligonucleotide/oligosaccharide-binding 1, DNA recombination/repair protein BRCA2, helical domain, Nucleic acid-binding, OB-fold, Breast cancer type 2 susceptibility protein	2.91223	3.64498	2.26626
pla > WT	Nitab4.5_0001249g0060.1	Calmodulin binding protein IPR000048 IQ calmodulin-binding region	NA	NA	IPR000048, IPR025064	IQ motif, EF-hand binding site, Domain of unknown function DUF4005	1.00028	2.08025	0.865968
pla > WT	Nitab4.5_0001257g0040.1	Dek protein IPR014876 DEK, C-terminal	DEK domain-containing chromatin associated protein	NA	IPR009057, IPR014876	Homeodomain-like, DEK, C-terminal	4.5065	5.14538	4.08853
pla > WT	Nitab4.5_0001267g0020.1	Expansin protein IPR007117 Pollen allergen_expansin, C-terminal	ATEXPB2, EXPB2, ATHEXP BETA 1.4: expansin B2	Expansin-B15 OS=Oryza sativa subsp. japonica GN=EXPB15 PE=3 SV=2	IPR007117, IPR009009, IPR014733, IPR007112	Expansin, cellulose-binding-like domain, RlpA-like double-psi beta-barrel domain, Barwin-like endoglucanase, Expansin/pollen allergen, DPBB domain	3.5804	4.3532	3.2982
pla > WT	Nitab4.5_0001273g0020.1	AT4G08310 protein (Fragment) IPR019098 Histone chaperone domain CHZ	unknown protein similar to AT4G08310.1	NA	NA	NA	2.16489	3.47411	2.05261
pla > WT	Nitab4.5_0001274g0010.1	Chitinase IPR016283 Glycoside hydrolase, family 19	ATHCHIB, PR3, PR-3, CHI-B, B-CHI, HCHIB: basic chitinase	Endochitinase 3 OS=Nicotiana tabacum GN=CHN14 PE=3 SV=1	IPR001002, IPR000726, IPR016283, IPR023346, IPR018371	Chitin-binding, type 1, Glycoside hydrolase, family 19, catalytic, Glycoside hydrolase, family 19, Lysozyme-like domain, Chitin-binding, type 1, conserved site	3.17954	4.14263	2.76727
pla > WT	Nitab4.5_0001279g0030.1	Flavin oxidoreductase_NADH oxidase IPR001155 NADH:flavin oxidoreductase_NADH oxidase, N-terminal	OPR2, ATOPR2: 12-oxophytodienoate reductase 2	12-oxophytodienoate reductase-like protein OS=Solanum lycopersicum GN=OPR2 PE=2 SV=1	IPR013785, IPR001155	Aldolase-type TIM barrel, NADH:flavin oxidoreductase/NADH oxidase, N-terminal	3.95109	4.59473	3.09792
pla > WT	Nitab4.5_0001290g0020.1	Glycosyltransferase-like protein IPR006740 Protein of unknown function DUF604	Protein of unknown function (DUF604)	NA	IPR006740	Protein of unknown function DUF604	2.12607	2.94222	1.8959
pla > WT	Nitab4.5_0001307g0080.1	Unknown Protein	NA	NA	NA	NA	3.20993	3.0644	2.0427
pla > WT	Nitab4.5_0001307g0170.1	Phosphopantothenate--cysteine ligase IPR007085 DNA_pantothenate metabolism flavoprotein, C-terminal	ATCOAB, COAB: 4-phospho-panto-thenoylcysteine synthetase	Phosphopantothenate--cysteine ligase 2 OS=Arabidopsis thaliana GN=PPCS2 PE=2 SV=2	IPR007085	DNA/pantothenate metabolism flavoprotein, C-terminal	0.947907	1.70292	0.368334
pla > WT	Nitab4.5_0001311g0140.1	Os03g0291800 protein (Fragment) IPR004253 Protein of unknown function DUF231, plant	TBL34: TRICHOME BIREFRINGENCE-LIKE 34	NA	IPR026057, IPR025846	PC-Esterase, PMR5 N-terminal domain	2.38668	2.62764	1.21747
pla > WT	Nitab4.5_0001336g0010.1	Cytochrome c oxidase copper chaperone family protein IPR007745 Cytochrome c oxidase copper chaperone	ATCOX17, COX17: cytochrome c oxidase 17	Cytochrome c oxidase copper chaperone 1 OS=Arabidopsis thaliana GN=COX17-1 PE=2 SV=1	IPR007745, IPR009069	Cytochrome c oxidase copper chaperone, Cysteine alpha-hairpin motif superfamily	4.26487	5.16005	3.88967
pla > WT	Nitab4.5_0001336g0090.1	Stig1 (Fragment) IPR006969 Stigma-specific protein Stig1	GRI: Stigma-specific Stig1 family protein	NA	IPR006969	Stigma-specific protein Stig1	2.91474	4.07287	2.91532
pla > WT	Nitab4.5_0001338g0160.1	Nucleolar protein IPR002687 Pre-mRNA processing ribonucleoprotein, binding region	NOP56: homolog of nucleolar protein NOP56	Nucleolar protein 56 OS=Schizosaccharomyces pombe (strain 972 / ATCC 24843) GN=nop56 PE=3 SV=1	IPR012974, IPR002687, IPR012976	NOP5, N-terminal, Nop domain, NOSIC	6.80091	7.77226	6.72517
pla > WT	Nitab4.5_0001338g0170.1	Pentatricopeptide repeat-containing protein IPR002885 Pentatricopeptide repeat	NA	NA	IPR002885, IPR011990	Pentatricopeptide repeat, Tetratricopeptide-like helical	2.97548	3.74884	2.71787
pla > WT	Nitab4.5_0001342g0100.1	NA	NA	NA	NA	NA	4.81118	5.40285	4.37012
pla > WT	Nitab4.5_0001366g0030.1	Pyrrolidone-carboxylate peptidase IPR000816 Peptidase C15, pyroglutamyl peptidase I	Peptidase C15, pyroglutamyl peptidase I-like	NA	IPR016125	Peptidase C15, pyroglutamyl peptidase I-like	3.49853	4.09687	2.93916
pla > WT	Nitab4.5_0001383g0180.1	Pectinesterase IPR000070 Pectinesterase, catalytic	Plant invertase/pectin methylesterase inhibitor superfamily	Probable pectinesterase/pectinesterase inhibitor 59 OS=Arabidopsis thaliana GN=PME59 PE=2 SV=1	IPR012334, IPR006501, IPR000070, IPR018040, IPR011050	Pectin lyase fold, Pectinesterase inhibitor domain, Pectinesterase, catalytic, Pectinesterase, active site, Pectin lyase fold/virulence factor	1.64058	2.30395	1.04945
pla > WT	Nitab4.5_0001384g0060.1	Omega-6 fatty acid desaturase IPR005804 Fatty acid desaturase, type 1	FAD2: fatty acid desaturase 2	Omega-6 fatty acid desaturase, endoplasmic reticulum OS=Arabidopsis thaliana GN=FAD2 PE=2 SV=1	IPR005804, IPR021863	Fatty acid desaturase, type 1, Protein of unknown function DUF3474	2.45118	3.33881	0.767237
pla > WT	Nitab4.5_0001391g0010.1	RER1 protein IPR004932 Retrieval of early ER protein Rer1	Rer1 family protein	Protein RER1D OS=Arabidopsis thaliana GN=At2g18240 PE=2 SV=2	IPR004932	Retrieval of early ER protein Rer1	1.88419	3.65092	1.98874
pla > WT	Nitab4.5_0001401g0210.1	Beta-glucanase-like protein IPR006710 Glycoside hydrolase, family 43	Arabinanase/levansucrase/invertase	NA	IPR006710, IPR023296	Glycoside hydrolase, family 43, Glycosyl hydrolase, five-bladed beta-propellor domain	2.45839	3.08934	2.04691
pla > WT	Nitab4.5_0001402g0040.1	Homology to unknown gene (Fragment)	unknown protein similar to AT3G58800.1	NA	NA	NA	1.9271	2.19124	1.1593
pla > WT	Nitab4.5_0001417g0100.1	Glucan endo-1 3-beta-glucosidase 4 IPR012946 X8	O-Glycosyl hydrolases family 17 protein	NA	IPR013781, IPR000490, IPR017853, IPR012946	Glycoside hydrolase, catalytic domain, Glycoside hydrolase, family 17, Glycoside hydrolase, superfamily, X8	4.32868	5.24926	4.15131
pla > WT	Nitab4.5_0001439g0010.1	Unknown Protein	unknown protein similar to AT2G15000.5	NA	NA	NA	3.90673	4.84265	3.36154
pla > WT	Nitab4.5_0001453g0070.1	Histone deacetylase-like protein	HDA3: histone deacetylase 3	Histone deacetylase HDT1 OS=Arabidopsis thaliana GN=HDT1 PE=1 SV=1	NA	NA	6.23321	7.67325	6.20168
pla > WT	Nitab4.5_0001456g0180.1	Thaumatin-like protein IPR001938 Thaumatin, pathogenesis-related	Pathogenesis-related thaumatin superfamily protein	Thaumatin-like protein OS=Arabidopsis thaliana GN=At1g18250 PE=2 SV=2	IPR001938, IPR017949	Thaumatin, Thaumatin, conserved site	6.49632	7.64114	6.55647
pla > WT	Nitab4.5_0001458g0080.1	Nucleobase ascorbate transporter IPR006043 Xanthine_uracil_vitamin C permease	Xanthine/uracil permease family protein	Nucleobase-ascorbate transporter 4 OS=Arabidopsis thaliana GN=NAT4 PE=2 SV=2	IPR006043	Xanthine/uracil/vitamin C permease	1.99239	2.61666	1.61038
pla > WT	Nitab4.5_0001464g0030.1	MtN3-like protein IPR018179 RAG1-activating protein 1 homologue	SWEET10, AtSWEET10: Nodulin MtN3 family protein	Bidirectional sugar transporter SWEET10 OS=Arabidopsis thaliana GN=SWEET10 PE=2 SV=1	IPR004316	SWEET sugar transporter	0.872184	2.06388	0.738798
pla > WT	Nitab4.5_0001476g0100.1	Cytochrome P450	CYP88A3, ATKAO1, KAO1: cytochrome P450, family 88, subfamily A, polypeptide 3	Ent-kaurenoic acid oxidase 1 OS=Arabidopsis thaliana GN=KAO1 PE=2 SV=1	IPR001128, IPR002397, IPR017972	Cytochrome P450, Cytochrome P450, B-class, Cytochrome P450, conserved site	3.0317	3.40594	1.74685
pla > WT	Nitab4.5_0001477g0050.1	Pathogenesis-related protein 1 IPR001283 Allergen V5_Tpx-1 related	PR1, PR 1, ATPR1: pathogenesis-related gene 1	Pathogenesis-related leaf protein 4 OS=Solanum lycopersicum PE=2 SV=1	IPR001283, IPR018244, IPR014044	Cysteine-rich secretory protein, allergen V5/Tpx-1-related, Allergen V5/Tpx-1-related, conserved site, CAP domain	3.64372	4.67435	2.68338
pla > WT	Nitab4.5_0001495g0070.1	Kunitz-type trypsin inhibitor alpha chain IPR002160 Proteinase inhibitor I3, Kunitz legume	Kunitz family trypsin and protease inhibitor protein	Miraculin OS=Synsepalum dulcificum PE=1 SV=3	IPR002160, IPR011065	Proteinase inhibitor I3, Kunitz legume, Kunitz inhibitor ST1-like	3.89877	4.77123	3.55653
pla > WT	Nitab4.5_0001498g0030.1	Nucleolar protein 5 IPR002687 Pre-mRNA processing ribonucleoprotein, binding region	NOP56-like pre RNA processing ribonucleoprotein	Probable nucleolar protein 5-2 OS=Arabidopsis thaliana GN=NOP5-2 PE=2 SV=1	IPR002687, IPR012974, IPR012976	Nop domain, NOP5, N-terminal, NOSIC	7.43905	8.37253	7.31496
pla > WT	Nitab4.5_0001541g0090.1	Alpha-1 4-glucan-protein synthase (UDP-forming) IPR004901 Alpha-1,4-glucan-protein synthase, UDP-forming	RGP1, ATRGP1: reversibly glycosylated polypeptide 1	Alpha-1,4-glucan-protein synthase [UDP-forming] 2 OS=Solanum tuberosum GN=UPTG2 PE=1 SV=1	IPR004901	Reversibly glycosylated polypeptide family	2.00497	3.03286	1.99675
pla > WT	Nitab4.5_0001545g0020.1	Unknown Protein	unknown protein similar to AT3G05980.1	NA	NA	NA	2.04838	2.608	1.22669
pla > WT	Nitab4.5_0001547g0030.1	Protein RDM1 IPR015270 Protein of unknown function DUF1950	RDM1: RNA-DIRECTED DNA METHYLATION 1	Protein RDM1 OS=Arabidopsis thaliana GN=RDM1 PE=1 SV=1	IPR015270	Protein RDM1	1.58031	2.51081	1.39235
pla > WT	Nitab4.5_0001552g0140.1	Reticulon family protein IPR003388 Reticulon	Reticulon family protein	Reticulon-like protein B8 OS=Arabidopsis thaliana GN=RTNLB8 PE=1 SV=1	IPR003388	Reticulon	3.95754	4.82123	3.51572
pla > WT	Nitab4.5_0001569g0140.1	Cytochrome P450	CYP735A1: cytochrome P450, family 735, subfamily A, polypeptide 1	Cytokinin hydroxylase OS=Arabidopsis thaliana GN=CYP735A1 PE=1 SV=1	IPR001128, IPR002401	Cytochrome P450, Cytochrome P450, E-class, group I	2.6493	3.53467	2.14431
pla > WT	Nitab4.5_0001569g0160.1	LOB domain protein 42 IPR004883 Lateral organ boundaries, LOB	LBD41: LOB domain-containing protein 41	LOB domain-containing protein 41 OS=Arabidopsis thaliana GN=LBD41 PE=2 SV=1	IPR004883	Lateral organ boundaries, LOB	2.08461	3.26081	1.14923
pla > WT	Nitab4.5_0001574g0020.1	NA	NA	NA	NA	NA	4.03541	4.67854	3.40545
pla > WT	Nitab4.5_0001582g0040.1	Limkain b1 (Lkap) (Fragment) IPR007491 Protein of unknown function DUF537	Putative endonuclease or glycosyl hydrolase	NA	IPR024768, IPR025605, IPR021139	Meiosis arrest female protein 1, OST-HTH/LOTUS domain, NYN domain, limkain-b1-type	2.5168	3.48176	2.44028
pla > WT	Nitab4.5_0001600g0060.1	Terminal flower 1 (Fragment) IPR008914 Phosphatidylethanolamine-binding protein PEBP	PEBP (phosphatidylethanolamine-binding protein) family protein	CEN-like protein 1 OS=Nicotiana tabacum GN=CET1 PE=2 SV=1	IPR008914, IPR001858	Phosphatidylethanolamine-binding protein PEBP, Phosphatidylethanolamine-binding, conserved site	5.06924	5.53479	4.47963
pla > WT	Nitab4.5_0001616g0070.1	Zinc finger protein 6 IPR007087 Zinc finger, C2H2-type	C2H2 and C2HC zinc fingers superfamily protein	Zinc finger protein 6 OS=Arabidopsis thaliana GN=ZFP6 PE=2 SV=1	IPR013087, IPR007087	Zinc finger C2H2-type/integrase DNA-binding domain, Zinc finger, C2H2	2.86561	3.98424	2.93736
pla > WT	Nitab4.5_0001618g0190.1	Cytokinin oxidase_dehydrogenase 1 IPR015345 Cytokinin dehydrogenase 1, FAD and cytokinin binding	ATCKX1, CKX1: cytokinin oxidase/dehydrogenase 1	Cytokinin dehydrogenase 1 OS=Arabidopsis thaliana GN=CKX1 PE=1 SV=1	IPR016170, IPR006093, IPR016169, IPR006094, IPR016166, IPR015345, IPR016164, IPR016167	Vanillyl-alcohol oxidase/Cytokinin dehydrogenase C-terminal domain, Oxygen oxidoreductase covalent FAD-binding site, CO dehydrogenase flavoprotein-like, FAD-binding, subdomain 2, FAD linked oxidase, N-terminal, FAD-binding, type 2, Cytokinin dehydrogenase 1, FAD/cytokinin binding domain, FAD-linked oxidase-like, C-terminal, FAD-binding, type 2, subdomain 1	1.33132	1.66218	0.531014
pla > WT	Nitab4.5_0001625g0040.1	Unknown Protein IPR007749 Protein of unknown function DUF677	Protein of unknown function (DUF677)	UPF0496 protein At3g49070 OS=Arabidopsis thaliana GN=At3g49070 PE=2 SV=1	IPR007749	Protein of unknown function DUF677	0.938233	1.57796	0.392581
pla > WT	Nitab4.5_0001633g0030.1	Endoglucanase 1 IPR008928 Six-hairpin glycosidase-like IPR012341 Six-hairpin glycosidase IPR018221 Glycoside hydrolase, family 9, active site IPR001701 Glycoside hydrolase, family 9	ATGH9B3, ATCEL3, CEL3: cellulase 3	Endoglucanase 9 OS=Arabidopsis thaliana GN=CEL3 PE=1 SV=1	IPR012341, IPR008928, IPR018221, IPR001701	Six-hairpin glycosidase, Six-hairpin glycosidase-like, Glycoside hydrolase, family 9, active site, Glycoside hydrolase, family 9	3.98054	4.81447	3.44488
pla > WT	Nitab4.5_0001645g0050.1	Pyruvate decarboxylase IPR012110 Pyruvate decarboxylase_indolepyruvate decarboxylase	Thiamine pyrophosphate dependent pyruvate decarboxylase family protein	Pyruvate decarboxylase 1 OS=Pisum sativum GN=PDC1 PE=1 SV=1	IPR012001, IPR012110	Thiamine pyrophosphate enzyme, N-terminal TPP-binding domain, Thiamine pyrophosphate (TPP)-dependent enzyme	4.22502	5.1732	3.31079
pla > WT	Nitab4.5_0001653g0160.1	Serine protease IPR015724 Serine endopeptidase DegP2	DegP10: DegP protease 10	Protease Do-like 10, mitochondrial OS=Arabidopsis thaliana GN=DEGP10 PE=2 SV=1	IPR001478, IPR001940, IPR015724, IPR009003	PDZ domain, Peptidase S1C, Serine endopeptidase DegP2, Trypsin-like cysteine/serine peptidase domain	3.10937	4.0187	2.97773
pla > WT	Nitab4.5_0001677g0090.1	LOB domain protein IPR004883 Lateral organ boundaries, LOB	AS2: Lateral organ boundaries (LOB) domain family protein	LOB domain-containing protein 6 OS=Arabidopsis thaliana GN=LBD6 PE=1 SV=1	IPR004883, IPR020108	Lateral organ boundaries, LOB, Spore coat protein CotD	1.93296	3.15407	1.59808
pla > WT	Nitab4.5_0001715g0090.1	Aspartic proteinase nepenthesin I IPR001461 Peptidase A1	Eukaryotic aspartyl protease family protein	Protein ASPARTIC PROTEASE IN GUARD CELL 1 OS=Arabidopsis thaliana GN=ASPG1 PE=1 SV=1	IPR021109, IPR001461	Aspartic peptidase domain, Aspartic peptidase	2.84156	3.73501	2.53681
pla > WT	Nitab4.5_0001725g0030.1	CAAX prenyl protease 2 IPR003675 Abortive infection protein	RCE1, ATFACE-2, ATFACE2, FACE2: farnesylated protein-converting enzyme 2	CAAX prenyl protease 2 OS=Arabidopsis thaliana GN=FACE2 PE=2 SV=2	IPR003675	CAAX amino terminal protease	2.75734	3.26051	2.23511
pla > WT	Nitab4.5_0001756g0080.1	NAC domain protein IPR003441 protein	CUC3, NAC368, ANAC031: NAC (No Apical Meristem) domain transcriptional regulator superfamily protein	Protein CUP-SHAPED COTYLEDON 3 OS=Arabidopsis thaliana GN=NAC031 PE=1 SV=1	IPR003441	NAC domain	1.16324	1.62916	0.60725
pla > WT	Nitab4.5_0001757g0030.1	BHLH transcription factor-like IPR011598 Helix-loop-helix DNA-binding	NA	NA	IPR011598, IPR015660	Myc-type, basic helix-loop-helix (bHLH) domain, Achaete-scute transcription factor-related	1.4187	1.56334	0.548147
pla > WT	Nitab4.5_0001764g0040.1	Unknown Protein	NA	NA	IPR008480	Protein of unknown function DUF761, plant	2.90817	4.42004	3.12031
pla > WT	Nitab4.5_0001764g0090.1	Ethylene-responsive transcription factor 7 IPR001471 Pathogenesis-related transcriptional factor and ERF, DNA-binding	SHN1, WIN1: Integrase-type DNA-binding superfamily protein	Ethylene-responsive transcription factor WIN1 OS=Arabidopsis thaliana GN=WIN1 PE=2 SV=1	IPR001471, IPR016177	AP2/ERF domain, DNA-binding domain	2.45272	2.62829	1.55098
pla > WT	Nitab4.5_0001764g0100.1	Polygalacturonase IPR012334 Pectin lyase fold	Pectin lyase-like superfamily protein	Probable polygalacturonase At3g15720 OS=Arabidopsis thaliana GN=At3g15720 PE=1 SV=1	IPR000743, IPR006626, IPR012334, IPR011050	Glycoside hydrolase, family 28, Parallel beta-helix repeat, Pectin lyase fold, Pectin lyase fold/virulence factor	2.0251	3.09555	1.98317
pla > WT	Nitab4.5_0001816g0050.1	Subtilisin-like protease IPR015500 Peptidase S8, subtilisin-related	Subtilase family protein	Subtilisin-like protease SDD1 OS=Arabidopsis thaliana GN=SDD1 PE=2 SV=1	IPR000209, IPR003137, IPR015500	Peptidase S8/S53 domain, Protease-associated domain, PA, Peptidase S8, subtilisin-related	2.00564	2.91449	1.8328
pla > WT	Nitab4.5_0001816g0090.1	AT-hook DNA-binding protein (Fragment) IPR014476 Predicted AT-hook DNA-binding	AHL22: AT-hook motif nuclear-localized protein 22	Putative DNA-binding protein ESCAROLA OS=Arabidopsis thaliana GN=ESC PE=2 SV=1	IPR014476, IPR005175	Predicted AT-hook DNA-binding, Domain of unknown function DUF296	2.66572	2.93283	1.89529
pla > WT	Nitab4.5_0001820g0120.1	Polyphenol oxidase IPR016213 Polyphenol oxidase, plant	NA	Polyphenol oxidase, chloroplastic OS=Malus domestica PE=2 SV=1	IPR008922, IPR022739, IPR002227, IPR016213, IPR022740	Uncharacterised domain, di-copper centre, Polyphenol oxidase, central domain, Tyrosinase, Polyphenol oxidase, Polyphenol oxidase, C-terminal	4.1607	5.22629	3.64799
pla > WT	Nitab4.5_0001840g0120.1	Genomic DNA chromosome 5 P1 clone MQD19	unknown protein; EXPRESSED IN: 21 plant structures; EXPRESSED DURING: 13 growth stages.	NA	NA	NA	1.67249	2.14337	0.762774
pla > WT	Nitab4.5_0001842g0030.1	Metal ion binding protein IPR006121 Heavy metal transport_detoxification protein	Heavy metal transport/detoxification superfamily protein	NA	IPR006121	Heavy metal-associated domain, HMA	2.35539	3.41019	1.91638
pla > WT	Nitab4.5_0001863g0040.1	Nonsense-mediated mRNA decay NMD3 family protein IPR007064 NMD3	nonsense-mediated mRNA decay NMD3 family protein	60S ribosomal export protein NMD3 OS=Pongo abelii GN=NMD3 PE=2 SV=1	IPR007064	NMD3	3.15802	4.00862	2.96491
pla > WT	Nitab4.5_0001894g0010.1	Root cap protein 3 (Fragment) IPR009646 Root cap	Late embryogenesis abundant (LEA) protein-related	NA	IPR009646	Root cap	1.90353	2.7747	1.22611
pla > WT	Nitab4.5_0001896g0070.1	Purine permease family protein IPR004853 Protein of unknown function DUF250	ATPUP3, PUP3: purine permease 3	Purine permease 3 OS=Arabidopsis thaliana GN=PUP3 PE=2 SV=1	IPR004853, IPR000620	Triose-phosphate transporter domain, Drug/metabolite transporter	3.06701	3.72129	2.50404
pla > WT	Nitab4.5_0001920g0070.1	Unknown Protein IPR012876 Protein of unknown function DUF1677, plant	Protein of unknown function (DUF1677)	NA	IPR012876	Protein of unknown function DUF1677, plant	2.80684	3.28137	2.25652
pla > WT	Nitab4.5_0001922g0140.1	Cytochrome P450	CYP76G1: cytochrome P450, family 76, subfamily G, polypeptide 1	Cytochrome P450 76A2 OS=Solanum melongena GN=CYP76A2 PE=2 SV=1	IPR001128, IPR017972, IPR002401	Cytochrome P450, Cytochrome P450, conserved site, Cytochrome P450, E-class, group I	2.29049	2.97819	1.86039
pla > WT	Nitab4.5_0001922g0150.1	AT-hook motif nuclear localized protein 1 IPR005175 Protein of unknown function DUF296	NA	NA	IPR017956, IPR005175	AT hook, DNA-binding motif, Domain of unknown function DUF296	4.3641	5.39898	4.34309
pla > WT	Nitab4.5_0001923g0030.1	Light-dependent short hypocotyls 1 IPR006936 Protein of unknown function DUF640	LSH10: Protein of unknown function (DUF640)	NA	IPR006936	Domain of unknown function DUF640	2.56024	3.30444	2.14064
pla > WT	Nitab4.5_0001929g0020.1	NA	NA	NA	NA	NA	1.44816	2.4545	1.39348
pla > WT	Nitab4.5_0001937g0010.1	Lipoxygenase IPR001246 Lipoxygenase, plant	LOX1, ATLOX1: lipoxygenase 1	Linoleate 9S-lipoxygenase 6 (Fragment) OS=Solanum tuberosum GN=LOX1.6 PE=1 SV=1	IPR013819, IPR001024, IPR000907, IPR008976, IPR020833, IPR001246, IPR020834, IPR027433	Lipoxygenase, C-terminal, PLAT/LH2 domain, Lipoxygenase, Lipase/lipooxygenase, PLAT/LH2, Lipoxygenase, iron binding site, Lipoxygenase, plant, Lipoxygenase, conserved site, Lipoxygenase, domain 3	4.95328	5.2579	4.04512
pla > WT	Nitab4.5_0001937g0020.1	Unknown Protein	unknown protein similar to AT2G41200.1	NA	NA	NA	3.34407	4.15669	2.87725
pla > WT	Nitab4.5_0001939g0040.1	Glycosyltransferase family protein-like protein (Fragment)	glycosyltransferase family protein 2	NA	NA	NA	1.97375	3.18472	2.09767
pla > WT	Nitab4.5_0001948g0060.1	Sulfate transporter IPR001902 Sulphate anion transporter	SULTR3;5: sulfate transporter 3;5	Probable sulfate transporter 3.5 OS=Arabidopsis thaliana GN=SULTR3;5 PE=2 SV=1	IPR002645, IPR018045, IPR011547	STAS domain, Sulphate anion transporter, conserved site, Sulphate transporter	1.88597	2.57932	1.50243
pla > WT	Nitab4.5_0001980g0040.1	UDP-glucosyltransferase family 1 protein IPR002213 UDP-glucuronosyl_UDP-glucosyltransferase	UGT74E2: Uridine diphosphate glycosyltransferase 74E2	UDP-glycosyltransferase 74E2 OS=Arabidopsis thaliana GN=UGT74E2 PE=1 SV=1	IPR002213	UDP-glucuronosyl/UDP-glucosyltransferase	4.35101	4.42929	3.31119
pla > WT	Nitab4.5_0001986g0030.1	Mandelate racemase_muconate lactonizing enzyme family protein IPR001354 Mandelate racemase_muconate lactonizing enzyme	CYP77A5P: cytochrome P450, family 77, subfamily A, polypeptide 5 pseudogene	NA	IPR001354, IPR013342, IPR013341	Mandelate racemase/muconate lactonizing enzyme, Mandelate racemase/muconate lactonizing enzyme, C-terminal, Mandelate racemase/muconate lactonizing enzyme, N-terminal	3.71052	4.4241	3.42215
pla > WT	Nitab4.5_0001988g0030.1	Auxin response factor 5 IPR010525 Auxin response factor	MP, ARF5, IAA24: Transcriptional factor B3 family protein / auxin-responsive factor AUX/IAA-related	Auxin response factor 5 OS=Arabidopsis thaliana GN=ARF5 PE=1 SV=3	IPR015300, IPR003340, IPR010525, IPR003311, IPR011525	DNA-binding pseudobarrel domain, B3 DNA binding domain, Auxin response factor, AUX/IAA protein, Aux/IAA-ARF-dimerisation	4.27304	4.89701	3.87189
pla > WT	Nitab4.5_0001988g0040.1	Auxin-induced SAUR-like protein IPR003676 Auxin responsive SAUR protein	SAUR-like auxin-responsive protein family	Indole-3-acetic acid-induced protein ARG7 OS=Vigna radiata var. radiata GN=ARG7 PE=2 SV=1	IPR003676	Auxin-induced protein, ARG7	2.36886	2.44064	1.2652
pla > WT	Nitab4.5_0002003g0010.1	Expressed protein (Fragment) IPR006514 Protein of unknown function DUF579, plant	Protein of unknown function (DUF579)	Protein IRX15-LIKE OS=Arabidopsis thaliana GN=IRX15-L PE=2 SV=1	IPR006514, IPR021148	Xylan biosynthesis protein IRX15/IRX15L, Putative polysaccharide biosynthesis protein	0.92068	1.65102	0.552953
pla > WT	Nitab4.5_0002009g0020.1	Peroxidase 1 IPR002016 Haem peroxidase, plant_fungal_bacterial	Peroxidase superfamily protein	Peroxidase 2 OS=Oryza sativa subsp. japonica GN=PRX112 PE=2 SV=1	IPR002016, IPR000823, IPR019794, IPR019793, IPR010255	Haem peroxidase, plant/fungal/bacterial, Plant peroxidase, Peroxidase, active site, Peroxidases heam-ligand binding site, Haem peroxidase	3.20169	3.65791	2.65013
pla > WT	Nitab4.5_0002015g0010.1	50S ribosomal protein L12-2 IPR015608 Ribosomal protein L12, chloroplast	Ribosomal protein L12/ ATP-dependent Clp protease adaptor protein ClpS family protein	50S ribosomal protein L7/L12 OS=Liberibacter africanus subsp. capensis GN=rplL PE=3 SV=1	IPR014719, IPR013823, IPR015608	Ribosomal protein L7/L12, C-terminal/adaptor protein ClpS-like, Ribosomal protein L7/L12, C-terminal, Putative ribosomal protein L7/L12, plants	2.33788	3.79539	2.66584
pla > WT	Nitab4.5_0002015g0090.1	1-aminocyclopropane-1-carboxylate oxidase-like protein IPR005123 Oxoglutarate and iron-dependent oxygenase	2-oxoglutarate (2OG) and Fe(II)-dependent oxygenase superfamily protein	1-aminocyclopropane-1-carboxylate oxidase homolog 1 OS=Arabidopsis thaliana GN=At1g06620 PE=2 SV=1	IPR026992, IPR005123, IPR027443	Non-haem dioxygenase N-terminal domain, Oxoglutarate/iron-dependent dioxygenase, Isopenicillin N synthase-like	3.04287	5.02247	3.29459
pla > WT	Nitab4.5_0002019g0060.1	NAC domain protein IPR003441 protein	CUC2, ANAC098, ATCUC2: NAC (No Apical Meristem) domain transcriptional regulator superfamily protein	Protein CUP-SHAPED COTYLEDON 2 OS=Arabidopsis thaliana GN=NAC098 PE=1 SV=1	IPR003441	NAC domain	1.55634	2.72603	1.61346
pla > WT	Nitab4.5_0002029g0010.1	Serine_threonine-protein kinase 24 IPR002290 Serine_threonine protein kinase	MAPKKK21: mitogen-activated protein kinase kinase kinase 21	NA	IPR002290, IPR000719, IPR011009, IPR008271, IPR017441	Serine/threonine- / dual specificity protein kinase, catalytic domain, Protein kinase domain, Protein kinase-like domain, Serine/threonine-protein kinase, active site, Protein kinase, ATP binding site	0.746229	2.06901	0.638235
pla > WT	Nitab4.5_0002029g0020.1	Harpin-induced protein IPR010847 Harpin-induced 1	unknown protein similar to AT1G45688.1	NA	IPR004864	Late embryogenesis abundant protein, LEA-14	1.71838	2.2203	1.08567
pla > WT	Nitab4.5_0002050g0120.1	Ribonucleoside-diphosphate reductase small chain IPR000358 Ribonucleotide reductase	TSO2, ATTSO2: Ferritin/ribonucleotide reductase-like family protein	Ribonucleoside-diphosphate reductase small chain OS=Nicotiana tabacum PE=2 SV=1	IPR000358, IPR012348, IPR009078	Ribonucleotide reductase small subunit, Ribonucleotide reductase-related, Ferritin-like superfamily	7.56489	8.4748	7.2123
pla > WT	Nitab4.5_0002098g0010.1	VQ motif family protein expressed IPR008889 VQ	VQ motif-containing protein	NA	IPR008889	VQ	1.57877	2.36915	1.16636
pla > WT	Nitab4.5_0002113g0020.1	Xyloglucan endotransglucosylase_hydrolase 5 IPR016455 Xyloglucan endotransglucosylase_hydrolase	EXGT-A1, EXT, XTH4: xyloglucan endotransglucosylase/hydrolase 4	Xyloglucan endotransglucosylase/hydrolase protein 4 OS=Arabidopsis thaliana GN=XTH4 PE=1 SV=1	IPR008985, IPR000757, IPR010713, IPR013320	Concanavalin A-like lectin/glucanases superfamily, Glycoside hydrolase, family 16, Xyloglucan endo-transglycosylase, C-terminal, Concanavalin A-like lectin/glucanase, subgroup	1.31802	2.07485	0.862769
pla > WT	Nitab4.5_0002131g0060.1	BZIP transcription factor IPR011616 bZIP transcription factor, bZIP-1	AREB3, DPBF3: ABA-responsive element binding protein 3	ABSCISIC ACID-INSENSITIVE 5-like protein 2 OS=Arabidopsis thaliana GN=DPBF3 PE=1 SV=1	IPR004827	Basic-leucine zipper domain	1.49972	2.24077	0.706967
pla > WT	Nitab4.5_0002135g0080.1	BHLH transcription factor IPR011598 Helix-loop-helix DNA-binding	bHLH093: beta HLH protein 93	Transcription factor bHLH93 OS=Arabidopsis thaliana GN=BHLH93 PE=1 SV=1	IPR011598	Myc-type, basic helix-loop-helix (bHLH) domain	1.70124	2.26932	0.745485
pla > WT	Nitab4.5_0002155g0010.1	Xyloglucan endotransglucosylase_hydrolase 1 IPR016455 Xyloglucan endotransglucosylase_hydrolase	XTH8: xyloglucan endotransglucosylase/hydrolase 8	Probable xyloglucan endotransglucosylase/hydrolase protein 8 OS=Arabidopsis thaliana GN=XTH8 PE=2 SV=2	IPR013320, IPR008985, IPR000757, IPR010713	Concanavalin A-like lectin/glucanase, subgroup, Concanavalin A-like lectin/glucanases superfamily, Glycoside hydrolase, family 16, Xyloglucan endo-transglycosylase, C-terminal	2.06846	3.20871	2.07349
pla > WT	Nitab4.5_0002161g0070.1	Kelch-like 13 IPR015915 Kelch-type beta propeller	Galactose oxidase/kelch repeat superfamily protein	F-box/kelch-repeat protein At5g26960 OS=Arabidopsis thaliana GN=At5g26960 PE=2 SV=1	IPR015915, IPR006652	Kelch-type beta propeller, Kelch repeat type 1	2.38083	3.30462	2.17362
pla > WT	Nitab4.5_0002165g0020.1	Nuclear transcription factor Y subunit A-2 IPR001289 CCAAT-binding transcription factor, subunit B	NA	NA	IPR001289	CCAAT-binding transcription factor, subunit B	3.20697	4.01558	2.89304
pla > WT	Nitab4.5_0002182g0090.1	Disease resistance response_ dirigent-like protein IPR004265 Plant disease resistance response protein	Disease resistance-responsive (dirigent-like protein) family protein	Dirigent protein 16 OS=Arabidopsis thaliana GN=DIR16 PE=2 SV=1	IPR004265	Plant disease resistance response protein	5.56657	5.97242	4.38407
pla > WT	Nitab4.5_0002221g0020.1	Short internodes 2 IPR007818 Protein of unknown function DUF702	SHI: Lateral root primordium (LRP) protein-related	Protein SHORT INTERNODES OS=Arabidopsis thaliana GN=SHI PE=1 SV=1	IPR007818, IPR006510, IPR006511	Protein of unknown function DUF702, Zinc finger, lateral root primordium type 1, Lateral Root Primordium type 1, C-terminal	1.73746	2.51855	1.50653
pla > WT	Nitab4.5_0002224g0100.1	ST225	NA	NA	NA	NA	6.16462	7.16929	5.64264
pla > WT	Nitab4.5_0002231g0100.1	Unknown Protein	NA	NA	IPR025322	Protein of unknown function DUF4228, plant	2.01154	2.72036	1.01433
pla > WT	Nitab4.5_0002252g0020.1	Light-dependent short hypocotyls 1 IPR006936 Protein of unknown function DUF640	LSH10: Protein of unknown function (DUF640)	NA	IPR006936	Domain of unknown function DUF640	2.41045	3.02553	1.01111
pla > WT	Nitab4.5_0002252g0100.1	Unknown Protein	NA	NA	NA	NA	5.17677	5.30608	4.19989
pla > WT	Nitab4.5_0002265g0080.1	Unknown Protein	NA	NA	IPR008480	Protein of unknown function DUF761, plant	2.84936	3.32212	2.14051
pla > WT	Nitab4.5_0002276g0050.1	Polyphenol oxidase IPR016213 Polyphenol oxidase, plant	NA	Polyphenol oxidase F, chloroplastic OS=Solanum lycopersicum PE=3 SV=1	IPR008922, IPR016213, IPR002227, IPR022739, IPR022740	Uncharacterised domain, di-copper centre, Polyphenol oxidase, Tyrosinase, Polyphenol oxidase, central domain, Polyphenol oxidase, C-terminal	4.63911	5.835	4.30997
pla > WT	Nitab4.5_0002278g0010.1	Kinase family protein IPR002290 Serine_threonine protein kinase	AGC (cAMP-dependent, cGMP-dependent and protein kinase C) kinase family protein	Serine/threonine-protein kinase OXI1 OS=Arabidopsis thaliana GN=OXI1 PE=1 SV=1	IPR002290, IPR008271, IPR017441, IPR011009, IPR000719	Serine/threonine- / dual specificity protein kinase, catalytic domain, Serine/threonine-protein kinase, active site, Protein kinase, ATP binding site, Protein kinase-like domain, Protein kinase domain	4.15329	4.9963	3.70309
pla > WT	Nitab4.5_0002280g0020.1	Lysine_histidine transporter IPR013057 Amino acid transporter, transmembrane	Transmembrane amino acid transporter family protein	Lysine histidine transporter-like 8 OS=Arabidopsis thaliana GN=AATL1 PE=1 SV=1	IPR013057	Amino acid transporter, transmembrane	3.31241	4.099	3.04621
pla > WT	Nitab4.5_0002292g0010.1	UDP-glucosyltransferase IPR002213 UDP-glucuronosyl_UDP-glucosyltransferase	UGT71C4: UDP-glucosyl transferase 71C4	Putative UDP-glucose flavonoid 3-O-glucosyltransferase 3 OS=Fragaria ananassa GN=GT3 PE=2 SV=1	IPR002213	UDP-glucuronosyl/UDP-glucosyltransferase	1.39141	1.79945	0.665203
pla > WT	Nitab4.5_0002305g0020.1	Disease resistance response protein IPR004265 Plant disease resistance response protein	Disease resistance-responsive (dirigent-like protein) family protein	Dirigent protein 23 OS=Arabidopsis thaliana GN=DIR23 PE=2 SV=1	IPR004265	Plant disease resistance response protein	2.80486	3.2511	2.19232
pla > WT	Nitab4.5_0002305g0070.1	Unknown Protein	VQ motif-containing protein	NA	IPR008889	VQ	3.10854	3.2215	1.73664
pla > WT	Nitab4.5_0002311g0050.1	Early tobacco anther 1	Lactoylglutathione lyase / glyoxalase I family protein	Uncharacterized protein At5g48480 OS=Arabidopsis thaliana GN=At5g48480 PE=1 SV=1	IPR025870	Glyoxalase-like domain	5.62816	6.78155	5.64713
pla > WT	Nitab4.5_0002315g0130.1	Unknown Protein	Cytochrome c oxidase, subunit Vib family protein	NA	IPR003213	Cytochrome c oxidase, subunit VIb	3.55699	4.05964	3.03497
pla > WT	Nitab4.5_0002320g0020.1	Hydroxycinnamoyl CoA shikimate_quinate hydroxycinnamoyltransferase IPR003480 Transferase	HCT: hydroxycinnamoyl-CoA shikimate/quinate hydroxycinnamoyl transferase	Shikimate O-hydroxycinnamoyltransferase OS=Nicotiana tabacum GN=HST PE=1 SV=1	IPR023213, IPR003480	Chloramphenicol acetyltransferase-like domain, Transferase	6.49438	7.14042	6.13496
pla > WT	Nitab4.5_0002347g0080.1	Pectinesterase IPR000070 Pectinesterase, catalytic	ATPMEPCRA, PMEPCRA: methylesterase PCR A	Pectinesterase/pectinesterase inhibitor 18 OS=Arabidopsis thaliana GN=PME18 PE=1 SV=3	IPR018040, IPR006501, IPR011050, IPR000070, IPR012334	Pectinesterase, active site, Pectinesterase inhibitor domain, Pectin lyase fold/virulence factor, Pectinesterase, catalytic, Pectin lyase fold	3.60188	4.33544	3.29783
pla > WT	Nitab4.5_0002354g0010.1	CONSTANS-like zinc finger protein IPR000315 Zinc finger, B-box	B-box type zinc finger family protein	NA	IPR000315	Zinc finger, B-box	2.4321	3.42168	2.32968
pla > WT	Nitab4.5_0002447g0010.1	Transcription factor bHLH51 IPR001092 Basic helix-loop-helix dimerisation region bHLH	NA	NA	NA	NA	2.55185	3.04335	1.78725
pla > WT	Nitab4.5_0002451g0080.1	Glycosyltransferase-like protein IPR006740 Protein of unknown function DUF604	NA	NA	IPR006740	Protein of unknown function DUF604	0.76714	1.83982	0.337384
pla > WT	Nitab4.5_0002456g0030.1	Histone chaperone ASF1-like protein IPR006818 Histone chaperone, ASF1-like	AtSP7, SP7, SGA2, ASF1A: ASF1 like histone chaperone	Probable histone chaperone ASF1A OS=Arabidopsis thaliana GN=ASF1A PE=2 SV=1	IPR006818	Histone chaperone, ASF1-like	3.16842	3.70856	2.52098
pla > WT	Nitab4.5_0002463g0010.1	MazG nucleotide pyrophosphohydrolase IPR011394 NTP Pyrophosphohydrolase MazG-related, RS21-C6	unknown protein similar to AT3G25400.1	dCTP pyrophosphatase 1 OS=Rattus norvegicus GN=Dctpp1 PE=2 SV=1	IPR009039, IPR011394, IPR004518	EAR, NTP Pyrophosphohydrolase MazG-related, RS21-C6, NTP pyrophosphohydrolase MazG, putative catalytic core	3.95834	4.28221	3.06103
pla > WT	Nitab4.5_0002463g0070.1	Unknown Protein	unknown protein similar to AT5G48500.1	NA	NA	NA	2.53953	3.86443	2.72876
pla > WT	Nitab4.5_0002533g0100.1	Tobamovirus multiplication protein (Fragment) IPR009457 Protein of unknown function DUF1084	TOM1, ATTOM1: tobamovirus multiplication 1	Tobamovirus multiplication protein 1 OS=Arabidopsis thaliana GN=TOM1 PE=1 SV=1	IPR009457	Domain of unknown function DUF1084	2.32957	2.98895	1.92937
pla > WT	Nitab4.5_0002537g0010.1	NA	NA	NA	NA	NA	4.5583	5.20203	3.99226
pla > WT	Nitab4.5_0002537g0020.1	NA	NA	NA	NA	NA	2.66154	3.49324	1.87254
pla > WT	Nitab4.5_0002541g0030.1	Histone H2A IPR002119 Histone H2A	HTA3, H2AXB, G-H2AX, GAMMA-H2AX: gamma histone variant H2AX	Probable histone H2AXb OS=Arabidopsis thaliana GN=At1g54690 PE=1 SV=1	IPR007125, IPR002119, IPR009072	Histone core, Histone H2A, Histone-fold	6.90269	7.74753	6.64183
pla > WT	Nitab4.5_0002553g0020.1	Fructokinase-like IPR002173 Carbohydrate_puine kinase, PfkB, conserved site	pfkB-like carbohydrate kinase family protein	Fructokinase-2 OS=Solanum lycopersicum GN=FRK2 PE=1 SV=2	IPR002173, IPR011611, IPR002139	Carbohydrate/puine kinase, PfkB, conserved site, Carbohydrate kinase PfkB, Ribokinase	6.94301	7.56489	6.42801
pla > WT	Nitab4.5_0002570g0040.1	Unknown Protein IPR008889 VQ	VQ motif-containing protein	NA	IPR008889	VQ	0.940138	2.37742	0.758468
pla > WT	Nitab4.5_0002600g0050.1	Xylanase inhibitor (Fragment) IPR001461 Peptidase A1	Eukaryotic aspartyl protease family protein	NA	IPR021109, IPR001461	Aspartic peptidase domain, Aspartic peptidase	1.36708	2.54678	1.23466
pla > WT	Nitab4.5_0002606g0010.1	Nodulin MtN21 family protein (Fragment) IPR000620 Protein of unknown function DUF6, transmembrane	nodulin MtN21 /EamA-like transporter family protein	WAT1-related protein At5g07050 OS=Arabidopsis thaliana GN=At5g07050 PE=2 SV=1	IPR000620	Drug/metabolite transporter	3.63964	3.6782	2.58552
pla > WT	Nitab4.5_0002612g0030.1	Single-stranded DNA binding IPR000424 Primosome PriB_single-strand DNA-binding	MTSSB: mitochondrially targeted single-stranded DNA binding protein	Single-stranded DNA-binding protein, mitochondrial OS=Arabidopsis thaliana GN=At4g11060 PE=2 SV=1	IPR012340, IPR000424, IPR011344, IPR025287	Nucleic acid-binding, OB-fold, Primosome PriB/single-strand DNA-binding, Single-strand DNA-binding, Wall-associated receptor kinase galacturonan-binding domain	3.54668	4.19917	2.91115
pla > WT	Nitab4.5_0002613g0020.1	Tyrosyl-DNA phosphodiesterase 1 IPR010347 Tyrosyl-DNA phosphodiesterase	TDP1: tyrosyl-DNA phosphodiesterase-related	NA	IPR010347, IPR008984, IPR000253, IPR027415	Tyrosyl-DNA phosphodiesterase, SMAD/FHA domain, Forkhead-associated (FHA) domain, Tyrosyl-DNA phosphodiesterase C-terminal domain	0.935064	1.73986	0.723858
pla > WT	Nitab4.5_0002644g0040.1	Histone chaperone ASF1-like protein IPR006818 Histone chaperone, ASF1-like	SGA1, SGA01, ASF1B: anti- silencing function 1b	Histone chaperone ASF1B OS=Arabidopsis thaliana GN=ASF1B PE=1 SV=1	IPR006818	Histone chaperone, ASF1-like	2.45553	3.33625	2.33305
pla > WT	Nitab4.5_0002664g0090.1	BHLH transcription factor IPR011598 Helix-loop-helix DNA-binding	RHD6: ROOT HAIR DEFECTIVE6	Transcription factor bHLH83 OS=Arabidopsis thaliana GN=BHLH83 PE=2 SV=1	IPR011598	Myc-type, basic helix-loop-helix (bHLH) domain	1.95076	2.11671	0.875947
pla > WT	Nitab4.5_0002668g0030.1	AT-hook motif nuclear localized protein 2 IPR005175 Protein of unknown function DUF296	AT hook motif DNA-binding family protein	NA	IPR005175	Domain of unknown function DUF296	2.44826	2.56199	1.52248
pla > WT	Nitab4.5_0002682g0130.1	NA	NA	NA	NA	NA	3.10866	4.23164	3.11009
pla > WT	Nitab4.5_0002700g0200.1	Os08g0272000 protein (Fragment)	unknown protein similar to AT1G16000.1	NA	NA	NA	4.76296	5.60477	4.25618
pla > WT	Nitab4.5_0002712g0010.1	Wound_stress protein IPR001024 Lipoxygenase, LH2	Lipase/lipooxygenase, PLAT/LH2 family protein	NA	IPR001024, IPR008976	PLAT/LH2 domain, Lipase/lipooxygenase, PLAT/LH2	4.42822	5.38354	4.20201
pla > WT	Nitab4.5_0002712g0020.1	Wound_stress protein IPR001024 Lipoxygenase, LH2	Lipase/lipooxygenase, PLAT/LH2 family protein	NA	IPR001024, IPR008976	PLAT/LH2 domain, Lipase/lipooxygenase, PLAT/LH2	5.25178	5.88112	4.66996
pla > WT	Nitab4.5_0002739g0040.1	tRNA adenine-N1 methyltransferase catalytic subunit TRM61 IPR014816 tRNA methyltransferase complex GCD14 subunit	S-adenosyl-L-methionine-dependent methyltransferases superfamily protein	tRNA (adenine(58)-N(1))-methyltransferase catalytic subunit TRMT61A OS=Rattus norvegicus GN=Trmt61a PE=2 SV=1	IPR025809, IPR014816	tRNA (adenine(58)-N(1))-methyltransferase catalytic subunit GCD14, eukaryote, tRNA (adenine(58)-N(1))-methyltransferase catalytic subunit GCD14	3.9741	5.05267	3.98202
pla > WT	Nitab4.5_0002744g0050.1	Kelch-like protein 14 IPR015915 Kelch-type beta propeller	Galactose oxidase/kelch repeat superfamily protein	F-box/kelch-repeat protein At1g30090 OS=Arabidopsis thaliana GN=At1g30090 PE=2 SV=1	IPR015915	Kelch-type beta propeller	3.25194	3.86054	2.73167
pla > WT	Nitab4.5_0002766g0010.1	Kinase family protein IPR002290 Serine_threonine protein kinase	AGC (cAMP-dependent, cGMP-dependent and protein kinase C) kinase family protein	Serine/threonine-protein kinase OXI1 OS=Arabidopsis thaliana GN=OXI1 PE=1 SV=1	IPR017441, IPR000719, IPR002290, IPR008271, IPR011009	Protein kinase, ATP binding site, Protein kinase domain, Serine/threonine- / dual specificity protein kinase, catalytic domain, Serine/threonine-protein kinase, active site, Protein kinase-like domain	4.18808	4.82755	3.66496
pla > WT	Nitab4.5_0002766g0040.1	AP2-like ethylene-responsive transcription factor At1g16060 IPR001471 Pathogenesis-related transcriptional factor and ERF, DNA-binding	PLT2: Integrase-type DNA-binding superfamily protein	AP2-like ethylene-responsive transcription factor PLT2 OS=Arabidopsis thaliana GN=PLT2 PE=2 SV=1	IPR001471, IPR016177	AP2/ERF domain, DNA-binding domain	1.93071	3.05225	1.86313
pla > WT	Nitab4.5_0002777g0010.1	Xylanase inhibitor (Fragment) IPR001461 Peptidase A1	Eukaryotic aspartyl protease family protein	NA	IPR001461, IPR021109	Aspartic peptidase, Aspartic peptidase domain	0.9259	1.47897	0.460055
pla > WT	Nitab4.5_0002787g0010.1	Ectonucleoside triphosphate diphosphohydrolase 6 IPR000407 Nucleoside phosphatase GDA1_CD39	ATAPY2, APY2: apyrase 2	Apyrase OS=Solanum tuberosum GN=RROP1 PE=1 SV=2	IPR000407	Nucleoside phosphatase GDA1/CD39	2.00512	2.4263	1.20602
pla > WT	Nitab4.5_0002815g0110.1	Root cap protein 3 (Fragment) IPR009646 Root cap	late embryogenesis abundant protein-related / LEA protein-related	NA	IPR009646	Root cap	4.96144	5.44657	3.98075
pla > WT	Nitab4.5_0002839g0040.1	NA	NA	NA	IPR013320	Concanavalin A-like lectin/glucanase, subgroup	1.71094	2.71308	1.49069
pla > WT	Nitab4.5_0002867g0010.1	Unknown Protein	LSU2: response to low sulfur 2	NA	NA	NA	4.65329	4.81629	3.73381
pla > WT	Nitab4.5_0002869g0010.1	S-adenosylmethionine synthase IPR002133 S-adenosylmethionine synthetase	MTO3, SAMS3, MAT4: S-adenosylmethionine synthetase family protein	S-adenosylmethionine synthase 3 OS=Petunia hybrida GN=SAM3 PE=2 SV=1	IPR022628, IPR022631, IPR022636, IPR022629, IPR022630, IPR002133	S-adenosylmethionine synthetase, N-terminal, S-adenosylmethionine synthetase, conserved site, S-adenosylmethionine synthetase superfamily, S-adenosylmethionine synthetase, central domain, S-adenosylmethionine synthetase, C-terminal, S-adenosylmethionine synthetase	1.96963	2.41837	1.40974
pla > WT	Nitab4.5_0002873g0020.1	Polyadenylate-binding protein IPR012677 Nucleotide-binding, alpha-beta plait	PARLL1, ATNUC-L2, NUC-L2: nucleolin like 2	Nucleolin 2 OS=Oryza sativa subsp. japonica GN=Os04g0620700 PE=2 SV=2	IPR000504, IPR012677	RNA recognition motif domain, Nucleotide-binding, alpha-beta plait	7.44975	8.41246	7.37813
pla > WT	Nitab4.5_0002877g0050.1	NA	Acyl-CoA N-acyltransferases (NAT) superfamily protein	N-acetyltransferase 9-like protein OS=Nematostella vectensis GN=nat9 PE=3 SV=1	IPR000182, IPR016181	GNAT domain, Acyl-CoA N-acyltransferase	2.87865	3.76246	2.32521
pla > WT	Nitab4.5_0002919g0020.1	Subtilisin-like protease IPR015500 Peptidase S8, subtilisin-related	AIR3: Subtilisin-like serine endopeptidase family protein	Subtilisin-like protease OS=Arabidopsis thaliana GN=ARA12 PE=1 SV=1	IPR023828, IPR010259, IPR000209, IPR015500, IPR003137	Peptidase S8, subtilisin, Ser-active site, Proteinase inhibitor I9, Peptidase S8/S53 domain, Peptidase S8, subtilisin-related, Protease-associated domain, PA	1.48259	3.01544	1.69485
pla > WT	Nitab4.5_0002920g0050.1	Salicylic acid carboxyl methyltransferase IPR005299 SAM dependent carboxyl methyltransferase	BSMT1, ATBSMT1: S-adenosyl-L-methionine-dependent methyltransferases superfamily protein	Salicylate carboxymethyltransferase OS=Clarkia breweri GN=SAMT PE=1 SV=1	IPR005299	SAM dependent carboxyl methyltransferase	2.72792	3.58701	2.26077
pla > WT	Nitab4.5_0002927g0020.1	50S ribosomal protein L6 IPR019906 Ribosomal protein L6, subgroup	ribosomal protein L6 family protein	60S ribosomal protein L6, mitochondrial OS=Marchantia polymorpha GN=RPL6 PE=3 SV=2	IPR020040, IPR002358, IPR000702, IPR019906	Ribosomal protein L6, alpha-beta domain, Ribosomal protein L6, conserved site, Ribosomal protein L6, Ribosomal protein L6, bacterial-type	5.0155	5.83979	4.81045
pla > WT	Nitab4.5_0002934g0030.1	Histone H3 IPR000164 Histone H3	Histone superfamily protein	Histone H3.2 OS=Nicotiana tabacum GN=B34 PE=1 SV=1	IPR000164, IPR007125, IPR009072	Histone H3, Histone core, Histone-fold	6.08062	6.6946	5.65251
pla > WT	Nitab4.5_0002950g0040.1	5_apos-3_apos exoribonuclease 2 IPR017151 5-3 exoribonuclease 2	XRN3, AtXRN3: 5'-3' exoribonuclease 3	5'-3' exoribonuclease 3 OS=Arabidopsis thaliana GN=XRN3 PE=2 SV=1	IPR027073, IPR004859	5'-3' exoribonuclease, Putative 5-3 exonuclease	1.24416	1.79558	0.766886
pla > WT	Nitab4.5_0002980g0040.1	Dof zinc finger protein IPR003851 Zinc finger, Dof-type	CDF2: cycling DOF factor 2	Cyclic dof factor 2 OS=Arabidopsis thaliana GN=CDF2 PE=1 SV=2	IPR003851	Zinc finger, Dof-type	1.38476	2.31426	1.24128
pla > WT	Nitab4.5_0002987g0020.1	F-box protein GID2 IPR001810 Cyclin-like F-box	SLY2: F-box family protein	F-box protein SNE OS=Arabidopsis thaliana GN=SNE PE=1 SV=1	IPR001810	F-box domain	1.11949	3.36636	2.03352
pla > WT	Nitab4.5_0003011g0080.1	Os01g0611000 protein (Fragment) IPR006946 Protein of unknown function DUF642	Protein of unknown function, DUF642	NA	IPR006946	Protein of unknown function DUF642	3.33501	4.25943	2.72948
pla > WT	Nitab4.5_0003013g0040.1	NA	NA	NA	IPR002327, IPR009056	Cytochrome c, class IA/ IB, Cytochrome c-like domain	4.59785	6.07662	4.51888
pla > WT	Nitab4.5_0003018g0090.1	CK25	NA	NA	NA	NA	2.40748	3.91016	2.6764
pla > WT	Nitab4.5_0003105g0010.1	NA	NA	NA	NA	NA	1.55347	2.33198	1.186
pla > WT	Nitab4.5_0003110g0080.1	2-oxoglutarate-dependent dioxygenase (Fragment) IPR005123 Oxoglutarate and iron-dependent oxygenase	NA	NA	IPR005123, IPR026992, IPR027443	Oxoglutarate/iron-dependent dioxygenase, Non-haem dioxygenase N-terminal domain, Isopenicillin N synthase-like	0.873097	1.99236	0.773436
pla > WT	Nitab4.5_0003149g0030.1	Laccase-2 IPR001117 Multicopper oxidase, type 1	sks5: SKU5 similar 5	L-ascorbate oxidase homolog OS=Brassica napus GN=Bp10 PE=2 SV=1	IPR008972, IPR011707, IPR011706, IPR001117	Cupredoxin, Multicopper oxidase, type 3, Multicopper oxidase, type 2, Multicopper oxidase, type 1	3.55238	4.76442	3.43192
pla > WT	Nitab4.5_0003217g0010.1	Metacaspase 7 IPR011600 Peptidase C14, caspase catalytic	AtMC9, MC9: metacaspase 9	Metacaspase-9 OS=Arabidopsis thaliana GN=AMC9 PE=1 SV=1	IPR011600	Peptidase C14, caspase domain	2.36649	3.12082	1.82089
pla > WT	Nitab4.5_0003242g0030.1	PAR-1c protein IPR009489 PAR1	NA	NA	IPR009489	PAR1	4.03754	2.47445	1.16288
pla > WT	Nitab4.5_0003260g0040.1	Unknown Protein	NA	NA	NA	NA	2.84706	4.12789	2.68204
pla > WT	Nitab4.5_0003281g0040.1	NA	NA	NA	NA	NA	5.2741	5.80575	4.72656
pla > WT	Nitab4.5_0003331g0040.1	Root cap protein 3 (Fragment) IPR009646 Root cap	late embryogenesis abundant protein-related / LEA protein-related	NA	IPR009646	Root cap	3.38203	4.02452	2.24159
pla > WT	Nitab4.5_0003336g0080.1	MADS-box transcription factor-like protein IPR002100 Transcription factor, MADS-box	AGL21: AGAMOUS-like 21	MADS-box transcription factor 27 OS=Oryza sativa subsp. japonica GN=MADS27 PE=2 SV=2	IPR002487, IPR002100	Transcription factor, K-box, Transcription factor, MADS-box	1.63894	2.2477	1.09499
pla > WT	Nitab4.5_0003374g0070.1	BHLH transcription factor IPR011598 Helix-loop-helix DNA-binding	basic helix-loop-helix (bHLH) DNA-binding superfamily protein	Transcription factor bHLH96 OS=Arabidopsis thaliana GN=BHLH96 PE=2 SV=1	IPR011598	Myc-type, basic helix-loop-helix (bHLH) domain	3.8175	4.88176	3.87875
pla > WT	Nitab4.5_0003443g0060.1	Receptor like kinase, RLK	Leucine-rich receptor-like protein kinase family protein	Probable LRR receptor-like serine/threonine-protein kinase At1g34110 OS=Arabidopsis thaliana GN=At1g34110 PE=2 SV=2	IPR002290, IPR025875, IPR013210, IPR017441, IPR001611, IPR000719, IPR003591, IPR008271, IPR011009	Serine/threonine- / dual specificity protein kinase, catalytic domain, Leucine rich repeat 4, Leucine-rich repeat-containing N-terminal, type 2, Protein kinase, ATP binding site, Leucine-rich repeat, Protein kinase domain, Leucine-rich repeat, typical subtype, Serine/threonine-protein kinase, active site, Protein kinase-like domain	1.88395	2.84411	1.61324
pla > WT	Nitab4.5_0003481g0110.1	Sigma factor binding protein 1 IPR008889 VQ	NA	NA	IPR008889	VQ	1.44616	2.97209	1.78267
pla > WT	Nitab4.5_0003551g0070.1	ATP-dependent RNA helicase IPR011545 DNA_RNA helicase, DEAD_DEAH box type, N-terminal	ATRH1, RH1: RNA helicase 1	DEAD-box ATP-dependent RNA helicase 1 OS=Arabidopsis thaliana GN=RH1 PE=2 SV=3	IPR001650, IPR027417	Helicase, C-terminal, P-loop containing nucleoside triphosphate hydrolase	1.98299	3.42843	2.03477
pla > WT	Nitab4.5_0003602g0040.1	tRNA pseudouridine synthase B IPR004802 Pseudouridine synthase, putative	NAP57, AtNAP57, CBF5, AtCBF5: homologue of NAP57	H/ACA ribonucleoprotein complex subunit 4 OS=Arabidopsis thaliana GN=CBF5 PE=1 SV=1	IPR012960, IPR002478, IPR015947, IPR002501, IPR004521, IPR004802, IPR020103	Dyskerin-like, Pseudouridine synthase/archaeosine transglycosylase, PUA-like domain, Pseudouridine synthase II, Uncharacterised domain CHP00451, tRNA pseudouridine synthase B family, Pseudouridine synthase, catalytic domain	6.63379	7.69092	6.3929
pla > WT	Nitab4.5_0003603g0070.1	Dehydrin IPR000167 Dehydrin	NA	NA	IPR000167	Dehydrin	2.96094	3.40261	2.00895
pla > WT	Nitab4.5_0003625g0020.1	TPR domain protein IPR011990 Tetratricopeptide-like helical	Tetratricopeptide repeat (TPR)-like superfamily protein	NA	IPR013026, IPR011990	Tetratricopeptide repeat-containing domain, Tetratricopeptide-like helical	3.38249	3.93729	2.62161
pla > WT	Nitab4.5_0003668g0040.1	Alpha-1 4-galactosyltransferase IPR007652 Alpha 1,4-glycosyltransferase conserved region	alpha 1,4-glycosyltransferase family protein	NA	IPR007577, IPR007652	Glycosyltransferase, DXD sugar-binding motif, Alpha 1,4-glycosyltransferase domain	3.04505	4.07059	2.88273
pla > WT	Nitab4.5_0003691g0070.1	Metal ion binding protein IPR006121 Heavy metal transport_detoxification protein	Heavy metal transport/detoxification superfamily protein	NA	IPR006121	Heavy metal-associated domain, HMA	2.31608	3.10716	1.65311
pla > WT	Nitab4.5_0003709g0030.1	MPF2-like (Fragment) IPR002487 Transcription factor, K-box	SVP, AGL22: K-box region and MADS-box transcription factor family protein	MADS-box protein SVP OS=Arabidopsis thaliana GN=SVP PE=1 SV=1	IPR002487	Transcription factor, K-box	2.72641	2.79573	1.04367
pla > WT	Nitab4.5_0003710g0020.1	Os03g0291800 protein (Fragment) IPR004253 Protein of unknown function DUF231, plant	TBL33: TRICHOME BIREFRINGENCE-LIKE 33	NA	IPR026057	PC-Esterase	2.24093	2.7912	1.73761
pla > WT	Nitab4.5_0003750g0050.1	Dof zinc finger protein 4 IPR003851 Zinc finger, Dof-type	Dof-type zinc finger DNA-binding family protein	Dof zinc finger protein DOF5.7 OS=Arabidopsis thaliana GN=DOF5.7 PE=2 SV=1	IPR003851	Zinc finger, Dof-type	3.01817	4.23617	3.10097
pla > WT	Nitab4.5_0003769g0140.1	NA	NA	NA	IPR010666	Zinc finger, GRF-type	2.22706	2.38292	0.84915
pla > WT	Nitab4.5_0003777g0020.1	Glyceraldehyde-3-phosphate dehydrogenase IPR000173 Glyceraldehyde 3-phosphate dehydrogenase	GAPCP-2: glyceraldehyde-3-phosphate dehydrogenase of plastid 2	Glyceraldehyde 3-phosphate dehydrogenase GAPCP2, chloroplastic OS=Arabidopsis thaliana GN=GAPCP2 PE=2 SV=1	IPR020829, IPR020831, IPR020828, IPR020830, IPR016040, IPR006424	Glyceraldehyde 3-phosphate dehydrogenase, catalytic domain, Glyceraldehyde/Erythrose phosphate dehydrogenase family, Glyceraldehyde 3-phosphate dehydrogenase, NAD(P) binding domain, Glyceraldehyde 3-phosphate dehydrogenase, active site, NAD(P)-binding domain, Glyceraldehyde-3-phosphate dehydrogenase, type I	6.75487	7.40581	6.32201
pla > WT	Nitab4.5_0003840g0030.1	NA	Transducin/WD40 repeat-like superfamily protein	NA	NA	NA	4.11586	4.43912	3.38414
pla > WT	Nitab4.5_0003865g0050.1	Laccase 1a IPR017761 Laccase	LAC6: laccase 6	Laccase-6 OS=Arabidopsis thaliana GN=LAC6 PE=2 SV=1	IPR008972, IPR011707, IPR002355, IPR017761, IPR011706, IPR001117	Cupredoxin, Multicopper oxidase, type 3, Multicopper oxidase, copper-binding site, Laccase, Multicopper oxidase, type 2, Multicopper oxidase, type 1	1.61079	2.6566	1.3767
pla > WT	Nitab4.5_0003875g0020.1	Cortical cell-delineating protein IPR013770 Plant lipid transfer protein and hydrophobic protein, helical	Bifunctional inhibitor/lipid-transfer protein/seed storage 2S albumin superfamily protein	14 kDa proline-rich protein DC2.15 OS=Daucus carota PE=2 SV=1	IPR016140, IPR027923	Bifunctional inhibitor/plant lipid transfer protein/seed storage helical domain, Hydrophobic seed protein	2.05803	3.14588	1.57964
pla > WT	Nitab4.5_0003875g0030.1	IQ calmodulin-binding motif family protein	ATBAG7, BAG7: BCL-2-associated athanogene 7	BAG family molecular chaperone regulator 7 OS=Arabidopsis thaliana GN=BAG7 PE=1 SV=1	IPR000048	IQ motif, EF-hand binding site	5.50192	6.22146	5.18793
pla > WT	Nitab4.5_0003884g0050.1	Zinc-binding protein IPR006734 Protein of unknown function DUF597	PLATZ transcription factor family protein	NA	IPR006734, IPR000315	Protein of unknown function DUF597, Zinc finger, B-box	2.53047	2.70097	1.57468
pla > WT	Nitab4.5_0003885g0100.1	Kelch-like protein IPR015915 Kelch-type beta propeller	Galactose oxidase/kelch repeat superfamily protein	F-box/kelch-repeat protein At1g80440 OS=Arabidopsis thaliana GN=At1g80440 PE=2 SV=1	IPR001810, IPR015916, IPR006652	F-box domain, Galactose oxidase, beta-propeller, Kelch repeat type 1	3.32903	4.19583	3.08454
pla > WT	Nitab4.5_0003914g0030.1	Histone-binding protein RBBP7 IPR020472 G-protein beta WD-40 repeat, region	MSI2, MSI02, NFC02, NFC2: Transducin family protein / WD-40 repeat family protein	WD-40 repeat-containing protein MSI2 OS=Arabidopsis thaliana GN=MSI2 PE=2 SV=1	IPR019775, IPR001680, IPR020472, IPR017986, IPR015943	WD40 repeat, conserved site, WD40 repeat, G-protein beta WD-40 repeat, WD40-repeat-containing domain, WD40/YVTN repeat-like-containing domain	4.96761	5.80406	4.75907
pla > WT	Nitab4.5_0003925g0020.1	Pectinesterase IPR000070 Pectinesterase, catalytic	ATPMEPCRB: Plant invertase/pectin methylesterase inhibitor superfamily	Probable pectinesterase/pectinesterase inhibitor 41 OS=Arabidopsis thaliana GN=PME41 PE=2 SV=2	IPR006501, IPR012334, IPR011050, IPR018040, IPR000070	Pectinesterase inhibitor domain, Pectin lyase fold, Pectin lyase fold/virulence factor, Pectinesterase, active site, Pectinesterase, catalytic	0.70847	1.55686	0.481816
pla > WT	Nitab4.5_0003930g0020.1	AP2-like ethylene-responsive transcription factor At1g16060 IPR001471 Pathogenesis-related transcriptional factor and ERF, DNA-binding	AIL6: AINTEGUMENTA-like 6	AP2-like ethylene-responsive transcription factor AIL6 OS=Arabidopsis thaliana GN=AIL6 PE=2 SV=1	IPR016177, IPR001471	DNA-binding domain, AP2/ERF domain	3.15335	4.06632	3.01984
pla > WT	Nitab4.5_0003983g0030.1	Proline-rich protein IPR013770 Plant lipid transfer protein and hydrophobic protein, helical	Bifunctional inhibitor/lipid-transfer protein/seed storage 2S albumin superfamily protein	14 kDa proline-rich protein DC2.15 OS=Daucus carota PE=2 SV=1	IPR027923, IPR016140	Hydrophobic seed protein, Bifunctional inhibitor/plant lipid transfer protein/seed storage helical domain	4.53437	5.00143	3.29991
pla > WT	Nitab4.5_0003983g0070.1	Proline-rich protein IPR013770 Plant lipid transfer protein and hydrophobic protein, helical	Bifunctional inhibitor/lipid-transfer protein/seed storage 2S albumin superfamily protein	14 kDa proline-rich protein DC2.15 OS=Daucus carota PE=2 SV=1	IPR016140, IPR027923	Bifunctional inhibitor/plant lipid transfer protein/seed storage helical domain, Hydrophobic seed protein	3.3358	3.47973	2.07644
pla > WT	Nitab4.5_0003987g0010.1	AP2-like ethylene-responsive transcription factor At1g16060 IPR001471 Pathogenesis-related transcriptional factor and ERF, DNA-binding	Integrase-type DNA-binding superfamily protein	AP2-like ethylene-responsive transcription factor AIL1 OS=Arabidopsis thaliana GN=AIL1 PE=2 SV=1	IPR016177, IPR001471	DNA-binding domain, AP2/ERF domain	1.78307	3.55447	2.16592
pla > WT	Nitab4.5_0004038g0020.1	Unknown Protein	NA	NA	NA	NA	2.35779	3.28326	1.73755
pla > WT	Nitab4.5_0004123g0070.1	NA	NA	NA	NA	NA	3.06228	4.24215	3.08637
pla > WT	Nitab4.5_0004281g0110.1	DNA replication complex GINS protein PSF1 IPR005339 GINS complex, Psf1 component	PSF1: partner of SLD five 1	NA	IPR005339, IPR021151	GINS complex, subunit Psf1, GINS complex	3.64241	3.75656	2.71202
pla > WT	Nitab4.5_0004348g0050.1	Gibberellin-regulated protein 2 IPR003854 Gibberellin regulated protein	Gibberellin-regulated family protein	Gibberellin-regulated protein 14 OS=Arabidopsis thaliana GN=GASA14 PE=1 SV=1	IPR003854	Gibberellin regulated protein	2.3543	4.09529	2.79264
pla > WT	Nitab4.5_0004391g0010.1	Auxin responsive protein IPR003311 AUX_IAA protein	PAP2, IAA27: phytochrome-associated protein 2	Auxin-responsive protein IAA27 OS=Arabidopsis thaliana GN=IAA27 PE=1 SV=1	IPR003311, IPR011525	AUX/IAA protein, Aux/IAA-ARF-dimerisation	5.70073	7.11195	6.09786
pla > WT	Nitab4.5_0004415g0010.1	2-oxoglutarate-dependent dioxygenase IPR005123 Oxoglutarate and iron-dependent oxygenase	2-oxoglutarate (2OG) and Fe(II)-dependent oxygenase superfamily protein	Probable 2-oxoglutarate-dependent dioxygenase AOP1.2 OS=Arabidopsis thaliana GN=AOP1.2 PE=2 SV=1	IPR027443, IPR005123, IPR026992	Isopenicillin N synthase-like, Oxoglutarate/iron-dependent dioxygenase, Non-haem dioxygenase N-terminal domain	3.30539	3.28955	2.19697
pla > WT	Nitab4.5_0004430g0020.1	Cortical cell-delineating protein IPR013770 Plant lipid transfer protein and hydrophobic protein, helical	Bifunctional inhibitor/lipid-transfer protein/seed storage 2S albumin superfamily protein	14 kDa proline-rich protein DC2.15 OS=Daucus carota PE=2 SV=1	IPR016140, IPR027923	Bifunctional inhibitor/plant lipid transfer protein/seed storage helical domain, Hydrophobic seed protein	6.23383	7.17382	5.5948
pla > WT	Nitab4.5_0004430g0090.1	Cortical cell-delineating protein IPR013770 Plant lipid transfer protein and hydrophobic protein, helical	Bifunctional inhibitor/lipid-transfer protein/seed storage 2S albumin superfamily protein	14 kDa proline-rich protein DC2.15 OS=Daucus carota PE=2 SV=1	IPR016140, IPR027923	Bifunctional inhibitor/plant lipid transfer protein/seed storage helical domain, Hydrophobic seed protein	6.18041	7.39017	5.94195
pla > WT	Nitab4.5_0004430g0100.1	Cortical cell-delineating protein IPR013770 Plant lipid transfer protein and hydrophobic protein, helical	Bifunctional inhibitor/lipid-transfer protein/seed storage 2S albumin superfamily protein	14 kDa proline-rich protein DC2.15 OS=Daucus carota PE=2 SV=1	IPR016140, IPR027923	Bifunctional inhibitor/plant lipid transfer protein/seed storage helical domain, Hydrophobic seed protein	3.11757	3.5842	2.42473
pla > WT	Nitab4.5_0004430g0110.1	Cortical cell-delineating protein IPR013770 Plant lipid transfer protein and hydrophobic protein, helical	Bifunctional inhibitor/lipid-transfer protein/seed storage 2S albumin superfamily protein	14 kDa proline-rich protein DC2.15 OS=Daucus carota PE=2 SV=1	IPR027923, IPR016140	Hydrophobic seed protein, Bifunctional inhibitor/plant lipid transfer protein/seed storage helical domain	2.18194	3.71738	2.11641
pla > WT	Nitab4.5_0004482g0050.1	Proline-rich protein IPR013770 Plant lipid transfer protein and hydrophobic protein, helical	Bifunctional inhibitor/lipid-transfer protein/seed storage 2S albumin superfamily protein	14 kDa proline-rich protein DC2.15 OS=Daucus carota PE=2 SV=1	IPR027923, IPR016140	Hydrophobic seed protein, Bifunctional inhibitor/plant lipid transfer protein/seed storage helical domain	3.05148	3.48918	1.77849
pla > WT	Nitab4.5_0004482g0080.1	Proline-rich protein IPR013770 Plant lipid transfer protein and hydrophobic protein, helical	Bifunctional inhibitor/lipid-transfer protein/seed storage 2S albumin superfamily protein	14 kDa proline-rich protein DC2.15 OS=Daucus carota PE=2 SV=1	IPR027923, IPR016140	Hydrophobic seed protein, Bifunctional inhibitor/plant lipid transfer protein/seed storage helical domain	3.21668	4.13919	2.30779
pla > WT	Nitab4.5_0004668g0050.1	Unknown Protein	NA	NA	NA	NA	2.80755	3.50716	2.48697
pla > WT	Nitab4.5_0004708g0040.1	50S ribosomal protein L12-2 IPR015608 Ribosomal protein L12, chloroplast	Ribosomal protein L12 family protein	54S ribosomal protein L12, mitochondrial OS=Saccharomyces cerevisiae (strain ATCC 204508 / S288c) GN=MNP1 PE=1 SV=1	IPR008932, IPR013823, IPR000206, IPR014719, IPR015608	Ribosomal protein L7/L12, oligomerisation, Ribosomal protein L7/L12, C-terminal, Ribosomal protein L7/L12, Ribosomal protein L7/L12, C-terminal/adaptor protein ClpS-like, Putative ribosomal protein L7/L12, plants	3.81594	4.29855	3.19415
pla > WT	Nitab4.5_0004708g0050.1	Peroxidase IPR002016 Haem peroxidase, plant_fungal_bacterial	Peroxidase superfamily protein	Peroxidase 72 OS=Arabidopsis thaliana GN=PER72 PE=1 SV=1	IPR002016, IPR000823, IPR019794, IPR019793, IPR010255	Haem peroxidase, plant/fungal/bacterial, Plant peroxidase, Peroxidase, active site, Peroxidases heam-ligand binding site, Haem peroxidase	4.39208	5.33467	3.70194
pla > WT	Nitab4.5_0004715g0010.1	At4g40080-like protein (Fragment) IPR013809 Epsin-like, N-terminal	ENTH/ANTH/VHS superfamily protein	Putative clathrin assembly protein At4g40080 OS=Arabidopsis thaliana GN=At4g40080 PE=2 SV=2	IPR008942, IPR013809, IPR011417	ENTH/VHS, Epsin-like, N-terminal, AP180 N-terminal homology (ANTH) domain	2.76568	2.99218	1.95555
pla > WT	Nitab4.5_0004800g0020.1	F16G16.3 protein (Fragment)	unknown protein similar to AT1G65032.1	NA	IPR008011	Complex 1 LYR protein	3.57634	3.89642	2.62646
pla > WT	Nitab4.5_0004983g0020.1	Fructokinase-like IPR002173 Carbohydrate_puine kinase, PfkB, conserved site	pfkB-like carbohydrate kinase family protein	Fructokinase-2 OS=Solanum lycopersicum GN=FRK2 PE=1 SV=2	IPR002139, IPR011611, IPR002173	Ribokinase, Carbohydrate kinase PfkB, Carbohydrate/puine kinase, PfkB, conserved site	6.83728	7.45203	6.35154
pla > WT	Nitab4.5_0005169g0020.1	3_apos-5_apos exonuclease IPR002562 3-5 exonuclease	NA	NA	IPR002562, IPR012337	3'-5' exonuclease domain, Ribonuclease H-like domain	2.17133	3.08004	2.0495
pla > WT	Nitab4.5_0005362g0030.1	Phylloplanin	Pollen Ole e 1 allergen and extensin family protein	Phylloplanin OS=Nicotiana tabacum PE=1 SV=1	NA	NA	2.05637	2.73181	1.31674
pla > WT	Nitab4.5_0005379g0040.1	TCP family transcription factor IPR005333 Transcription factor, TCP	TCP family transcription factor	Transcription factor TCP19 OS=Arabidopsis thaliana GN=TCP19 PE=2 SV=1	IPR005333, IPR017887	Transcription factor, TCP, Transcription factor TCP subgroup	1.39235	2.21815	1.14038
pla > WT	Nitab4.5_0005418g0010.1	Unknown Protein	NA	NA	NA	NA	3.1658	3.85833	2.65628
pla > WT	Nitab4.5_0005420g0030.1	Protein arginine methyltransferase IPR013216 Methyltransferase type 11	ATPRMT3, PRMT3: protein arginine methyltransferase 3	Probable protein arginine N-methyltransferase 3 OS=Arabidopsis thaliana GN=PRMT3 PE=2 SV=1	IPR025799	Protein arginine N-methyltransferase	4.05409	4.94325	3.72632
pla > WT	Nitab4.5_0005440g0030.1	DAG protein	cobalt ion binding	Uncharacterized protein At3g15000, mitochondrial OS=Arabidopsis thaliana GN=At3g15000 PE=1 SV=1	NA	NA	6.10148	7.44725	6.33039
pla > WT	Nitab4.5_0005621g0140.1	Holliday junction ATP-dependent DNA helicase ruvB IPR010339 TIP49, C-terminal	ATTIP49A, RIN1: P-loop containing nucleoside triphosphate hydrolases superfamily protein	RuvB-like protein 1 OS=Arabidopsis thaliana GN=RIN1 PE=1 SV=1	IPR010339, IPR003593, IPR027417, IPR027238	TIP49, C-terminal, AAA+ ATPase domain, P-loop containing nucleoside triphosphate hydrolase, RuvB-like	3.23423	3.83312	2.72
pla > WT	Nitab4.5_0005646g0010.1	Root cap protein 3 (Fragment) IPR009646 Root cap	late embryogenesis abundant protein-related / LEA protein-related	NA	IPR009646	Root cap	0.71804	1.51495	0.240668
pla > WT	Nitab4.5_0005664g0030.1	SAUR family protein IPR003676 Auxin responsive SAUR protein	SAUR-like auxin-responsive protein family	Auxin-induced protein X15 OS=Glycine max PE=2 SV=1	IPR003676	Auxin-induced protein, ARG7	2.35803	3.02383	1.78382
pla > WT	Nitab4.5_0005935g0020.1	Ribosomal protein L15 IPR000439 Ribosomal protein L15e	Ribosomal protein L23/L15e family protein	60S ribosomal protein L15 OS=Petunia hybrida GN=RPL15 PE=2 SV=1	IPR000439, IPR012678, IPR020925, IPR024794	Ribosomal protein L15e, Ribosomal protein L23/L15e core domain, Ribosomal protein L15e, conserved site, Ribosomal protein L15e core domain	6.02782	7.03558	5.96886
pla > WT	Nitab4.5_0006023g0010.1	ABC transporter G family member 8 IPR013525 ABC-2 type transporter	ABC-2 type transporter family protein	ABC transporter G family member 8 OS=Arabidopsis thaliana GN=ABCG8 PE=2 SV=1	IPR027417, IPR003593, IPR013525, IPR003439, IPR017871	P-loop containing nucleoside triphosphate hydrolase, AAA+ ATPase domain, ABC-2 type transporter, ABC transporter-like, ABC transporter, conserved site	1.92342	2.52693	1.45753
pla > WT	Nitab4.5_0006179g0050.1	Deoxyuridine 5_apos-triphosphate nucleotidohydrolase IPR008181 DeoxyUTP pyrophosphatase subfamily 1	DUT1: DUTP-PYROPHOSPHATASE-LIKE 1	Deoxyuridine 5'-triphosphate nucleotidohydrolase OS=Solanum lycopersicum PE=2 SV=1	IPR008180	DeoxyUTP pyrophosphatase	5.61817	6.38398	4.8098
pla > WT	Nitab4.5_0006281g0070.1	Unknown Protein IPR018788 Proteasome assembly chaperone 3	unknown protein similar to AT5G14710.1	NA	IPR018788	Proteasome assembly chaperone 3	3.33421	3.85661	2.83669
pla > WT	Nitab4.5_0006479g0010.1	Ethylene responsive transcription factor 2b IPR001471 Pathogenesis-related transcriptional factor and ERF, DNA-binding	RAP2.4: related to AP2 4	Ethylene-responsive transcription factor RAP2-4 OS=Arabidopsis thaliana GN=RAP2-4 PE=1 SV=1	IPR001471, IPR016177	AP2/ERF domain, DNA-binding domain	4.96459	5.95376	4.90009
pla > WT	Nitab4.5_0006963g0050.1	Lysine ketoglutarate reductase trans-splicing related 1 IPR007877 Protein of unknown function DUF707	Protein of unknown function (DUF707)	NA	IPR007877	Protein of unknown function DUF707	0.941206	1.96133	0.51783
pla > WT	Nitab4.5_0007189g0060.1	Gibberellin-regulated protein IPR003854 Gibberellin regulated protein	Gibberellin-regulated family protein	Gibberellin-regulated protein 6 OS=Arabidopsis thaliana GN=GASA6 PE=3 SV=1	IPR003854	Gibberellin regulated protein	7.66348	8.46679	7.35951
pla > WT	Nitab4.5_0007207g0020.1	Cell division cycle associated 7 IPR018866 Cell division cycle-associated protein	Zinc-finger domain of monoamine-oxidase A repressor R1 protein	Cell division cycle-associated 7-like protein OS=Homo sapiens GN=CDCA7L PE=1 SV=2	IPR018866, IPR018500	Zinc-finger domain of monoamine-oxidase A repressor R1, DDT domain, subgroup	4.3115	4.80324	3.59532
pla > WT	Nitab4.5_0007257g0030.1	Cytochrome P450	CYP94C1: cytochrome P450, family 94, subfamily C, polypeptide 1	Cytochrome P450 94A1 OS=Vicia sativa GN=CYP94A1 PE=2 SV=2	IPR002401, IPR001128	Cytochrome P450, E-class, group I, Cytochrome P450	2.96166	3.70592	2.48099
pla > WT	Nitab4.5_0007310g0020.1	NA	NA	NA	NA	NA	6.3071	7.2103	6.1629
pla > WT	Nitab4.5_0007693g0030.1	Expressed protein (Fragment) IPR006514 Protein of unknown function DUF579, plant	Protein of unknown function (DUF579)	Glucuronoxylan 4-O-methyltransferase 1 OS=Arabidopsis thaliana GN=GXM1 PE=1 SV=1	IPR021148, IPR006514	Putative polysaccharide biosynthesis protein, Xylan biosynthesis protein IRX15/IRX15L	2.93024	3.25177	2.19294
pla > WT	Nitab4.5_0007696g0010.1	Polyphenol oxidase IPR016213 Polyphenol oxidase, plant	NA	Polyphenol oxidase F, chloroplastic OS=Solanum lycopersicum PE=3 SV=1	IPR002227, IPR022740, IPR008922, IPR022739	Tyrosinase, Polyphenol oxidase, C-terminal, Uncharacterised domain, di-copper centre, Polyphenol oxidase, central domain	3.31988	3.86538	2.28988
pla > WT	Nitab4.5_0007792g0020.1	Receptor-like protein kinase At3g21340 IPR001245 Tyrosine protein kinase	Protein kinase superfamily protein	Probably inactive receptor-like protein kinase At2g46850 OS=Arabidopsis thaliana GN=At2g46850 PE=3 SV=1	IPR001245, IPR000719, IPR020635, IPR011009, IPR013320	Serine-threonine/tyrosine-protein kinase catalytic domain, Protein kinase domain, Tyrosine-protein kinase, catalytic domain, Protein kinase-like domain, Concanavalin A-like lectin/glucanase, subgroup	1.28134	1.906	0.70146
pla > WT	Nitab4.5_0007794g0020.1	Unknown Protein	unknown protein similar to AT5G01790.1	NA	NA	NA	2.40684	2.72228	1.62893
pla > WT	Nitab4.5_0007834g0030.1	GDSL esterase_lipase At1g29670 IPR001087 Lipase, GDSL	GDSL-like Lipase/Acylhydrolase superfamily protein	GDSL esterase/lipase At1g29670 OS=Arabidopsis thaliana GN=At1g29670 PE=2 SV=1	IPR013831, IPR001087	SGNH hydrolase-type esterase domain, Lipase, GDSL	2.6398	2.46639	1.45573
pla > WT	Nitab4.5_0008166g0030.1	Dopamine beta-monooxygenase IPR007613 Protein of unknown function DUF568, DOMON-like	Auxin-responsive family protein	NA	IPR006593, IPR005018, IPR017214, IPR004877	Cytochrome b561/ferric reductase transmembrane, DOMON domain, Uncharacterised conserved protein UCP037471, Cytochrome b561, eukaryote	1.40506	2.44252	1.26743
pla > WT	Nitab4.5_0008542g0020.1	Unknown Protein	unknown protein similar to AT1G23230.1	Mediator of RNA polymerase II transcription subunit 23 OS=Arabidopsis thaliana GN=MED23 PE=1 SV=1	IPR021629	Mediator complex, subunit Med23	2.41872	3.02189	1.96314
pla > nuc	Nitab4.5_0000006g0530.1	CONSTANS-like zinc finger protein IPR010402 CCT domain	COL9: CONSTANS-like 9	Zinc finger protein CONSTANS-LIKE 9 OS=Arabidopsis thaliana GN=COL9 PE=2 SV=1	IPR000315, IPR010402	Zinc finger, B-box, CCT domain	1.80005	2.99314	2.14596
pla > nuc	Nitab4.5_0000009g0110.1	NA	Bifunctional inhibitor/lipid-transfer protein/seed storage 2S albumin superfamily protein	NA	IPR016140	Bifunctional inhibitor/plant lipid transfer protein/seed storage helical domain	1.78363	3.04871	2.29693
pla > nuc	Nitab4.5_0000009g0530.1	Harpin-induced protein	unknown protein similar to AT2G41990.1	NA	NA	NA	0.444613	1.49253	1.4161
pla > nuc	Nitab4.5_0000014g0150.1	Ribosomal protein L32 IPR002677 Ribosomal protein L32p	NA	NA	NA	NA	1.10301	2.21625	2.01027
pla > nuc	Nitab4.5_0000021g1030.1	Receptor expression-enhancing protein 5 IPR004345 TB2_DP1 and HVA22 related protein	ATHVA22E, HVA22E: HVA22 homologue E	HVA22-like protein e OS=Arabidopsis thaliana GN=HVA22E PE=2 SV=1	IPR004345	TB2/DP1/HVA22-related protein	2.5075	3.59514	3.19721
pla > nuc	Nitab4.5_0000023g0490.1	Cc-nbs-lrr, resistance protein	NB-ARC domain-containing disease resistance protein	Putative disease resistance RPP13-like protein 1 OS=Arabidopsis thaliana GN=RPPL1 PE=3 SV=1	NA	NA	2.62473	3.89432	2.55917
pla > nuc	Nitab4.5_0000024g0170.1	Growth-regulating factor 1 IPR014977 WRC	AtGRF5, GRF5: growth-regulating factor 5	Growth-regulating factor 5 OS=Arabidopsis thaliana GN=GRF5 PE=1 SV=1	IPR014978, IPR014977	Glutamine-Leucine-Glutamine, QLQ, WRC	3.17151	4.19899	3.23865
pla > nuc	Nitab4.5_0000027g0250.1	Steroid sulfotransferase 3 IPR000863 Sulfotransferase	ST, ATST1, RAR047, ST1, AtSOT1, AtSOT12, SOT12: sulphotransferase 12	Cytosolic sulfotransferase 12 OS=Arabidopsis thaliana GN=SOT12 PE=1 SV=2	IPR000863, IPR027417	Sulfotransferase domain, P-loop containing nucleoside triphosphate hydrolase	3.31477	4.70854	2.57566
pla > nuc	Nitab4.5_0000033g0200.1	Knotted-like homeobox protein IPR005541 KNOX2	NA	NA	IPR005540, IPR005541	KNOX1, KNOX2	2.65464	4.3847	3.1034
pla > nuc	Nitab4.5_0000036g0570.1	NA	NA	NA	NA	NA	1.27581	2.66903	1.98168
pla > nuc	Nitab4.5_0000036g0590.1	Unknown Protein	unknown protein similar to AT1G60640.2	NA	NA	NA	2.71352	3.73739	2.85673
pla > nuc	Nitab4.5_0000052g0030.1	Plant-specific domain TIGR01568 family protein IPR006458 Protein of unknown function DUF623, plant	ATOFP8, OFP8: ovate family protein 8	NA	IPR006458	Ovate protein family, C-terminal	1.66766	2.67843	1.61023
pla > nuc	Nitab4.5_0000058g0290.1	Transferase family protein IPR003480 Transferase	HXXXD-type acyl-transferase family protein	NA	IPR023213, IPR003480	Chloramphenicol acetyltransferase-like domain, Transferase	1.84902	2.93868	1.5179
pla > nuc	Nitab4.5_0000084g0290.1	rRNA 2_apos-O-methyltransferase fibrillarin IPR000692 Fibrillarin	Fibrillarin family protein	Putative rRNA 2'-O-methyltransferase fibrillarin 3 OS=Arabidopsis thaliana GN=FIB3 PE=2 SV=1	IPR000692	Fibrillarin	7.376	8.40105	7.3199
pla > nuc	Nitab4.5_0000093g0030.1	NA	NA	NA	IPR019557	Aminotransferase-like, plant mobile domain	0.944918	2.18527	1.79647
pla > nuc	Nitab4.5_0000096g0180.1	NA	NA	NA	IPR001810	F-box domain	1.32091	2.37657	1.34276
pla > nuc	Nitab4.5_0000101g0080.1	Receptor-like kinase IPR002290 Serine_threonine protein kinase	CCR1, ATCRR1: CRINKLY4 related 1	Serine/threonine-protein kinase-like protein CCR1 OS=Arabidopsis thaliana GN=CCR1 PE=1 SV=1	IPR011009, IPR013320, IPR009091, IPR000719, IPR001245, IPR001368, IPR008271, IPR017441, IPR002290	Protein kinase-like domain, Concanavalin A-like lectin/glucanase, subgroup, Regulator of chromosome condensation 1/beta-lactamase-inhibitor protein II, Protein kinase domain, Serine-threonine/tyrosine-protein kinase catalytic domain, TNFR/NGFR cysteine-rich region, Serine/threonine-protein kinase, active site, Protein kinase, ATP binding site, Serine/threonine- / dual specificity protein kinase, …	1.88276	2.9192	2.14644
pla > nuc	Nitab4.5_0000101g0370.1	TCP family transcription factor IPR005333 Transcription factor, TCP	TCP family transcription factor	Transcription factor TCP11 OS=Arabidopsis thaliana GN=TCP11 PE=2 SV=1	IPR017887, IPR005333	Transcription factor TCP subgroup, Transcription factor, TCP	2.0302	3.08525	2.07879
pla > nuc	Nitab4.5_0000103g0020.1	Proline-rich family protein IPR000008 C2 calcium-dependent membrane targeting	Calcium-dependent lipid-binding (CaLB domain) family protein	NA	IPR000008	C2 domain	1.99256	3.22338	2.36559
pla > nuc	Nitab4.5_0000109g0570.1	NA	NA	NA	NA	NA	2.14102	3.78888	3.32797
pla > nuc	Nitab4.5_0000117g0180.1	DNA-binding protein HEXBP IPR001878 Zinc finger, CCHC-type	zinc knuckle (CCHC-type) family protein	NA	IPR001878	Zinc finger, CCHC-type	1.30479	2.34649	2.28825
pla > nuc	Nitab4.5_0000119g0390.1	Universal stress protein 1 IPR006016 UspA	Adenine nucleotide alpha hydrolases-like superfamily protein	NA	IPR006015, IPR014729, IPR006016	Universal stress protein A, Rossmann-like alpha/beta/alpha sandwich fold, UspA	2.5178	3.5896	2.75908
pla > nuc	Nitab4.5_0000119g0410.1	50S ribosomal protein L7Ae IPR004038 Ribosomal protein L7Ae_L30e_S12e_Gadd45	Ribosomal protein L7Ae/L30e/S12e/Gadd45 family protein	NHP2-like protein 1 OS=Xenopus laevis GN=nhp2l1 PE=2 SV=1	IPR018492, IPR002415, IPR004038, IPR004037	Ribosomal protein L7Ae/L8/Nhp2 family, H/ACA ribonucleoprotein complex, subunit Nhp2, eukaryote, Ribosomal protein L7Ae/L30e/S12e/Gadd45, Ribosomal protein L7Ae conserved site	6.9443	7.96794	7.07915
pla > nuc	Nitab4.5_0000136g0370.1	GATA transcription factor 19 IPR000679 Zinc finger, GATA-type	MNP, HAN, GATA18: GATA type zinc finger transcription factor family protein	GATA transcription factor 18 OS=Arabidopsis thaliana GN=GATA18 PE=2 SV=2	IPR000679, IPR013088	Zinc finger, GATA-type, Zinc finger, NHR/GATA-type	1.5884	3.04629	1.83226
pla > nuc	Nitab4.5_0000138g0180.1	Low affinity zinc transporter IPR004698 Zinc_iron permease, fungal and plant	ZIP1: zinc transporter 1 precursor	Zinc transporter 5 OS=Oryza sativa subsp. japonica GN=ZIP5 PE=2 SV=1	IPR004698, IPR003689	Zinc/iron permease, fungal/plant, Zinc/iron permease	3.66641	4.72738	3.90818
pla > nuc	Nitab4.5_0000142g0370.1	Growth regulating factor 1 (Fragment) IPR014977 WRC	AtGRF1, GRF1: growth-regulating factor 1	Growth-regulating factor 1 OS=Arabidopsis thaliana GN=GRF1 PE=1 SV=1	IPR014978, IPR014977	Glutamine-Leucine-Glutamine, QLQ, WRC	3.7868	4.79793	3.99896
pla > nuc	Nitab4.5_0000143g0400.1	Phosphoribosylglycinamide formyltransferase IPR002376 Formyl transferase, N-terminal	Formyl transferase	Phosphoribosylglycinamide formyltransferase, chloroplastic OS=Vigna unguiculata GN=PUR3 PE=2 SV=2	IPR004607, IPR002376, IPR001555	Phosphoribosylglycinamide formyltransferase, Formyl transferase, N-terminal, Phosphoribosylglycinamide formyltransferase, active site	1.75307	3.07359	2.25281
pla > nuc	Nitab4.5_0000159g0050.1	Unknown Protein IPR001578 Peptidase C12, ubiquitin carboxyl-terminal hydrolase 1	Ubiquitin carboxyl-terminal hydrolase family protein	NA	IPR021099	Plant organelle RNA recognition domain	2.36817	3.44756	2.27479
pla > nuc	Nitab4.5_0000166g0010.1	Major latex-like protein IPR000916 Bet v I allergen	MLP43: MLP-like protein 43	MLP-like protein 43 OS=Arabidopsis thaliana GN=MLP43 PE=2 SV=1	IPR023393, IPR000916	START-like domain, Bet v I domain	6.85152	8.1688	7.08663
pla > nuc	Nitab4.5_0000170g0310.1	Proline rich protein (Fragment) IPR013770 Plant lipid transfer protein and hydrophobic protein, helical	Bifunctional inhibitor/lipid-transfer protein/seed storage 2S albumin superfamily protein	36.4 kDa proline-rich protein OS=Solanum lycopersicum GN=TPRP-F1 PE=2 SV=1	IPR016140, IPR027923	Bifunctional inhibitor/plant lipid transfer protein/seed storage helical domain, Hydrophobic seed protein	7.08615	8.23638	6.94618
pla > nuc	Nitab4.5_0000173g0130.1	Superoxide dismutase IPR018152 Superoxide dismutase, copper_zinc, binding site	CSD2, CZSOD2: copper/zinc superoxide dismutase 2	Superoxide dismutase [Cu-Zn], chloroplastic OS=Petunia hybrida GN=SODCP PE=2 SV=1	IPR024134, IPR001424, IPR018152	Superoxide dismutase (Cu/Zn) / superoxide dismutase copper chaperone, Superoxide dismutase, copper/zinc binding domain, Superoxide dismutase, copper/zinc, binding site	2.97823	4.44938	3.39017
pla > nuc	Nitab4.5_0000175g0160.1	NA	Transducin/WD40 repeat-like superfamily protein	NA	NA	NA	2.08101	3.08449	2.26559
pla > nuc	Nitab4.5_0000183g0140.1	Polyphenol oxidase IPR016213 Polyphenol oxidase, plant	NA	Polyphenol oxidase B, chloroplastic OS=Solanum lycopersicum PE=3 SV=1	IPR008922, IPR016213, IPR022740, IPR022739, IPR002227	Uncharacterised domain, di-copper centre, Polyphenol oxidase, Polyphenol oxidase, C-terminal, Polyphenol oxidase, central domain, Tyrosinase	4.50273	5.59893	3.90331
pla > nuc	Nitab4.5_0000184g0110.1	WRKY family transcription factor IPR003657 DNA-binding WRKY	WRKY13, ATWRKY13: WRKY DNA-binding protein 13	Probable WRKY transcription factor 13 OS=Arabidopsis thaliana GN=WRKY13 PE=2 SV=1	IPR003657	DNA-binding WRKY	0.862567	2.08747	1.91491
pla > nuc	Nitab4.5_0000213g0260.1	Tubulin folding cofactor	PFI, TFC E: tubulin folding cofactor E / Pfifferling (PFI)	Tubulin-folding cofactor E OS=Arabidopsis thaliana GN=TFCE PE=2 SV=1	NA	NA	3.05532	4.1443	2.98323
pla > nuc	Nitab4.5_0000217g0050.1	Glutamine synthetase I IPR008146 Glutamine synthetase, catalytic region	glutamate-ammonia ligases;catalytics;glutamate-ammonia ligases	NA	IPR014746, IPR008146	Glutamine synthetase/guanido kinase, catalytic domain, Glutamine synthetase, catalytic domain	1.9794	3.45771	1.8218
pla > nuc	Nitab4.5_0000223g0100.1	Ethylene-responsive transcription factor 4 IPR001471 Pathogenesis-related transcriptional factor and ERF, DNA-binding	NA	NA	IPR016177, IPR001471	DNA-binding domain, AP2/ERF domain	3.37654	4.72723	3.34122
pla > nuc	Nitab4.5_0000223g0360.1	Alpha_beta hydrolase	alpha/beta-Hydrolases superfamily protein	NA	IPR026555	KAT8 regulatory NSL complex subunit 3/Testis-expressed sequence 30 protein	2.34418	3.38516	1.9936
pla > nuc	Nitab4.5_0000230g0080.1	Unknown Protein	NA	NA	NA	NA	1.41027	2.52955	1.67055
pla > nuc	Nitab4.5_0000234g0200.1	self-pruning	ATC: centroradialis	CEN-like protein 2 OS=Nicotiana tabacum GN=CET2 PE=2 SV=1	IPR001858, IPR008914	Phosphatidylethanolamine-binding, conserved site, Phosphatidylethanolamine-binding protein PEBP	3.31669	4.48689	2.74731
pla > nuc	Nitab4.5_0000249g0110.1	Cell wall-associated hydrolase IPR002482 Peptidoglycan-binding Lysin subgroup	NA	NA	IPR018392	LysM domain	2.38057	3.64132	2.49455
pla > nuc	Nitab4.5_0000256g0160.1	Unknown Protein	NA	NA	NA	NA	3.2622	4.7408	2.5034
pla > nuc	Nitab4.5_0000256g0270.1	NA	NA	NA	IPR002156, IPR012337	Ribonuclease H domain, Ribonuclease H-like domain	2.50875	3.57135	2.87313
pla > nuc	Nitab4.5_0000274g0040.1	Cupin RmlC-type IPR012864 Protein of unknown function DUF1637	Protein of unknown function (DUF1637)	NA	IPR014710, IPR012864, IPR011051	RmlC-like jelly roll fold, Cysteamine dioxygenase, RmlC-like cupin domain	1.98762	3.07426	1.69121
pla > nuc	Nitab4.5_0000287g0190.1	Heat stress transcription factor-type, DNA-binding	AT-HSFB4, HSFB4, SCZ: heat shock transcription factor B4	Heat stress transcription factor B-4 OS=Arabidopsis thaliana GN=HSFB4 PE=2 SV=1	IPR000232, IPR011991, IPR027709, IPR027725	Heat shock factor (HSF)-type, DNA-binding, Winged helix-turn-helix DNA-binding domain, Heat shock transcription factor, plant, Heat shock transcription factor family	3.49162	4.50779	3.34025
pla > nuc	Nitab4.5_0000296g0110.1	Plant-specific domain TIGR01615 family protein IPR006502 Protein of unknown function DUF506, plant	Protein of unknown function (DUF506)	NA	IPR006502	Protein of unknown function DUF506, plant	3.60665	4.63039	4.06215
pla > nuc	Nitab4.5_0000300g0240.1	Avr9_Cf-9 rapidly elicited protein 146	unknown protein similar to AT1G52140.1	NA	NA	NA	2.49642	3.58562	3.18277
pla > nuc	Nitab4.5_0000309g0060.1	MazG nucleotide pyrophosphohydrolase IPR004518 NTP pyrophosphohydrolase MazG, putative catalytic core	unknown protein similar to AT3G25400.1	dCTP pyrophosphatase 1 OS=Rattus norvegicus GN=Dctpp1 PE=2 SV=1	NA	NA	2.29585	3.75505	2.80545
pla > nuc	Nitab4.5_0000312g0300.1	Cortical cell-delineating protein IPR013770 Plant lipid transfer protein and hydrophobic protein, helical	Bifunctional inhibitor/lipid-transfer protein/seed storage 2S albumin superfamily protein	14 kDa proline-rich protein DC2.15 OS=Daucus carota PE=2 SV=1	IPR016140, IPR027923	Bifunctional inhibitor/plant lipid transfer protein/seed storage helical domain, Hydrophobic seed protein	5.69537	7.02799	5.25335
pla > nuc	Nitab4.5_0000312g0320.1	Cortical cell-delineating protein IPR013770 Plant lipid transfer protein and hydrophobic protein, helical	Bifunctional inhibitor/lipid-transfer protein/seed storage 2S albumin superfamily protein	14 kDa proline-rich protein DC2.15 OS=Daucus carota PE=2 SV=1	IPR016140, IPR027923	Bifunctional inhibitor/plant lipid transfer protein/seed storage helical domain, Hydrophobic seed protein	6.76367	8.16513	6.56636
pla > nuc	Nitab4.5_0000314g0020.1	Germin-like protein 4 IPR014710 RmlC-like jelly roll fold	GLP2A, ATGER2, GER2: germin-like protein 2	Germin-like protein subfamily 1 member 20 OS=Arabidopsis thaliana GN=GLP5A PE=1 SV=1	IPR014710, IPR006045, IPR019780, IPR011051, IPR001929	RmlC-like jelly roll fold, Cupin 1, Germin, manganese binding site, RmlC-like cupin domain, Germin	2.03117	3.41752	1.95799
pla > nuc	Nitab4.5_0000337g0020.1	Subtilisin-like serine protease IPR015500 Peptidase S8, subtilisin-related	ATSBT5.2: Subtilisin-like serine endopeptidase family protein	Subtilisin-like protease OS=Arabidopsis thaliana GN=ARA12 PE=1 SV=1	IPR023828, IPR003137, IPR015500, IPR022398, IPR000209, IPR010259	Peptidase S8, subtilisin, Ser-active site, Protease-associated domain, PA, Peptidase S8, subtilisin-related, Peptidase S8, subtilisin, His-active site, Peptidase S8/S53 domain, Proteinase inhibitor I9	3.26451	4.576	3.0453
pla > nuc	Nitab4.5_0000338g0130.1	Knotted-1-like homeobox protein H1 IPR005541 KNOX2	KNAT6, KNAT6L, KNAT6S: KNOTTED1-like homeobox gene 6	Homeobox protein knotted-1-like 6 OS=Arabidopsis thaliana GN=KNAT6 PE=1 SV=1	IPR001356, IPR005539, IPR009057, IPR017970, IPR008422	Homeobox domain, ELK, Homeodomain-like, Homeobox, conserved site, Homeobox KN domain	2.8716	4.00429	2.91849
pla > nuc	Nitab4.5_0000351g0210.1	Unknown Protein	NA	NA	NA	NA	4.50012	5.68422	3.83584
pla > nuc	Nitab4.5_0000362g0170.1	50S ribosomal protein L7Ae IPR004038 Ribosomal protein L7Ae_L30e_S12e_Gadd45	Ribosomal protein L7Ae/L30e/S12e/Gadd45 family protein	13 kDa ribonucleoprotein-associated protein OS=Schizosaccharomyces pombe (strain 972 / ATCC 24843) GN=snu13 PE=3 SV=1	IPR004038, IPR018492	Ribosomal protein L7Ae/L30e/S12e/Gadd45, Ribosomal protein L7Ae/L8/Nhp2 family	6.0475	7.21053	6.31083
pla > nuc	Nitab4.5_0000363g0090.1	NA	NA	NA	IPR011332, IPR002906	Zinc-binding ribosomal protein, Ribosomal protein S27a	3.37396	5.4153	4.62396
pla > nuc	Nitab4.5_0000368g0130.1	Transcription regulatory protein SNF5	unknown protein similar to AT2G24100.1	NA	NA	NA	1.75687	2.97091	1.38659
pla > nuc	Nitab4.5_0000377g0120.1	Sucrose transporter IPR005989 Sucrose_H+ symporter, plant	SUT4, ATSUT4, SUC4, ATSUC4: sucrose transporter 4	Sucrose transport protein SUC4 OS=Arabidopsis thaliana GN=SUC4 PE=1 SV=2	IPR016196	Major facilitator superfamily domain, general substrate transporter	2.72961	3.85263	2.97587
pla > nuc	Nitab4.5_0000439g0100.1	Unknown Protein	NA	NA	NA	NA	2.69091	4.26458	2.62453
pla > nuc	Nitab4.5_0000444g0310.1	PPPDE peptidase domain-containing protein 1 IPR008580 Protein of unknown function DUF862, eukaryotic	PPPDE putative thiol peptidase family protein	DeSI-like protein At4g17486 OS=Arabidopsis thaliana GN=At4g17486 PE=2 SV=1	IPR008580	PPPDE putative peptidase domain	1.96329	3.02902	2.6629
pla > nuc	Nitab4.5_0000457g0370.1	AT-hook DNA-binding protein (Fragment) IPR014476 Predicted AT-hook DNA-binding	AHL22: AT-hook motif nuclear-localized protein 22	Putative DNA-binding protein ESCAROLA OS=Arabidopsis thaliana GN=ESC PE=2 SV=1	IPR005175, IPR014476	Domain of unknown function DUF296, Predicted AT-hook DNA-binding	2.98395	4.16772	3.13652
pla > nuc	Nitab4.5_0000458g0040.1	Unknown Protein	NA	NA	IPR021410	The fantastic four family	1.49241	3.09462	1.741
pla > nuc	Nitab4.5_0000472g0330.1	Unknown Protein	NA	NA	NA	NA	2.9225	4.01717	2.716
pla > nuc	Nitab4.5_0000475g0010.1	Pectinesterase_pectinesterase inhibitor 3 IPR006501 Pectinesterase inhibitor	NA	NA	IPR006501	Pectinesterase inhibitor domain	1.41616	2.69332	1.27073
pla > nuc	Nitab4.5_0000477g0200.1	Kunitz trypsin inhibitor IPR002160 Proteinase inhibitor I3, Kunitz legume	Kunitz family trypsin and protease inhibitor protein	Miraculin OS=Synsepalum dulcificum PE=1 SV=3	IPR011065, IPR002160	Kunitz inhibitor ST1-like, Proteinase inhibitor I3, Kunitz legume	6.81541	7.95535	5.71752
pla > nuc	Nitab4.5_0000481g0100.1	Pectinesterase_pectinesterase inhibitor 3 IPR006501 Pectinesterase inhibitor	NA	NA	IPR006501	Pectinesterase inhibitor domain	1.22886	2.3701	1.07461
pla > nuc	Nitab4.5_0000498g0190.1	Laccase-2 IPR001117 Multicopper oxidase, type 1	sks5: SKU5 similar 5	L-ascorbate oxidase homolog OS=Brassica napus GN=Bp10 PE=2 SV=1	IPR008972, IPR001117, IPR011707, IPR011706	Cupredoxin, Multicopper oxidase, type 1, Multicopper oxidase, type 3, Multicopper oxidase, type 2	4.00986	5.14456	3.62042
pla > nuc	Nitab4.5_0000505g0150.1	Interactor of constitutive active ROPs 1	ICR1, RIP1: interactor of constitutive active rops 1	Interactor of constitutive active ROPs 1 OS=Arabidopsis thaliana GN=ICR1 PE=1 SV=1	NA	NA	1.58023	2.71227	1.27728
pla > nuc	Nitab4.5_0000506g0230.1	Os04g0585900 protein (Fragment) IPR007650 Protein of unknown function DUF581	Protein of unknown function (DUF581)	NA	IPR007650	Protein of unknown function DUF581	3.0702	4.12395	3.10499
pla > nuc	Nitab4.5_0000508g0230.1	Non-specific lipid-transfer protein IPR013770 Plant lipid transfer protein and hydrophobic protein, helical	LP1, LTP1, ATLTP1: lipid transfer protein 1	Non-specific lipid-transfer protein 2 OS=Solanum pennellii GN=LTP2 PE=3 SV=1	IPR016140, IPR000528	Bifunctional inhibitor/plant lipid transfer protein/seed storage helical domain, Plant lipid transfer protein/Par allergen	5.75246	6.77678	5.75581
pla > nuc	Nitab4.5_0000540g0170.1	1-aminocyclopropane-1-carboxylate synthase IPR004839 Aminotransferase, class I and II	ACS7, ATACS7: 1-amino-cyclopropane-1-carboxylate synthase 7	1-aminocyclopropane-1-carboxylate synthase 7 OS=Arabidopsis thaliana GN=ACS7 PE=1 SV=1	IPR015424, IPR004839, IPR015421, IPR004838, IPR015422	Pyridoxal phosphate-dependent transferase, Aminotransferase, class I/classII, Pyridoxal phosphate-dependent transferase, major region, subdomain 1, Aminotransferases, class-I, pyridoxal-phosphate-binding site, Pyridoxal phosphate-dependent transferase, major region, subdomain 2	2.39461	3.44225	2.33992
pla > nuc	Nitab4.5_0000558g0070.1	Cortical cell-delineating protein IPR013770 Plant lipid transfer protein and hydrophobic protein, helical	pEARLI 1: Bifunctional inhibitor/lipid-transfer protein/seed storage 2S albumin superfamily protein	14 kDa proline-rich protein DC2.15 OS=Daucus carota PE=2 SV=1	IPR016140, IPR027923	Bifunctional inhibitor/plant lipid transfer protein/seed storage helical domain, Hydrophobic seed protein	1.50882	3.21785	1.16549
pla > nuc	Nitab4.5_0000563g0260.1	WRKY family transcription factor IPR003657 DNA-binding WRKY	WRKY family transcription factor	Probable WRKY transcription factor 12 OS=Arabidopsis thaliana GN=WRKY12 PE=2 SV=1	IPR003657	DNA-binding WRKY	1.08941	2.41687	1.81485
pla > nuc	Nitab4.5_0000563g0290.1	Cysteine-rich extensin-like protein-2	NA	NA	NA	NA	2.10777	3.11607	2.12798
pla > nuc	Nitab4.5_0000568g0020.1	Dof zinc finger protein IPR003851 Zinc finger, Dof-type	CDF3: cycling DOF factor 3	Cyclic dof factor 3 OS=Arabidopsis thaliana GN=CDF3 PE=1 SV=2	IPR003851	Zinc finger, Dof-type	1.41995	2.46034	1.50516
pla > nuc	Nitab4.5_0000569g0030.1	Unknown Protein	unknown protein similar to AT1G75810.1	NA	NA	NA	2.23829	3.45913	3.17655
pla > nuc	Nitab4.5_0000578g0180.1	Unknown Protein	unknown protein similar to AT3G09860.1	NA	NA	NA	3.57695	5.00684	4.55785
pla > nuc	Nitab4.5_0000600g0100.1	Sulfotransferase family protein IPR000863 Sulfotransferase	ATST4B, ST4B: sulfotransferase 4B	Cytosolic sulfotransferase 8 OS=Arabidopsis thaliana GN=SOT8 PE=2 SV=1	IPR027417, IPR000863	P-loop containing nucleoside triphosphate hydrolase, Sulfotransferase domain	2.30144	3.53185	2.28389
pla > nuc	Nitab4.5_0000602g0050.1	Ribosomal protein L18 IPR000039 Ribosomal protein L18e	RPL18: ribosomal protein L18	60S ribosomal protein L18-2 OS=Arabidopsis thaliana GN=RPL18B PE=1 SV=2	IPR021131, IPR000039	Ribosomal protein L18e/L15P, Ribosomal protein L18e	3.74895	4.80563	4.06819
pla > nuc	Nitab4.5_0000604g0080.1	Expressed protein (Fragment) IPR006514 Protein of unknown function DUF579, plant	Protein of unknown function (DUF579)	Protein IRX15-LIKE OS=Arabidopsis thaliana GN=IRX15-L PE=2 SV=1	IPR006514, IPR021148	Xylan biosynthesis protein IRX15/IRX15L, Putative polysaccharide biosynthesis protein	1.08224	2.21383	1.68535
pla > nuc	Nitab4.5_0000605g0210.1	Dof zinc finger protein IPR003851 Zinc finger, Dof-type	Dof-type zinc finger DNA-binding family protein	Dof zinc finger protein DOF1.5 OS=Arabidopsis thaliana GN=DOF1.5 PE=1 SV=1	IPR003851	Zinc finger, Dof-type	2.04674	3.0736	1.44486
pla > nuc	Nitab4.5_0000613g0190.1	MYB transcription factor IPR015495 Myb transcription factor	AtMYB56, MYB56: myb domain protein 56	NA	IPR009057, IPR017930, IPR001005	Homeodomain-like, Myb domain, SANT/Myb domain	1.25874	2.45135	0.588033
pla > nuc	Nitab4.5_0000621g0050.1	NAC domain protein IPR003441 protein	ANAC073, SND2, NAC073: NAC domain containing protein 73	NAC domain-containing protein 8 OS=Arabidopsis thaliana GN=NAC008 PE=2 SV=1	IPR003441	NAC domain	1.129	2.27232	1.56234
pla > nuc	Nitab4.5_0000633g0090.1	AT-hook DNA-binding protein (Fragment) IPR014476 Predicted AT-hook DNA-binding	AHL22: AT-hook motif nuclear-localized protein 22	Putative DNA-binding protein ESCAROLA OS=Arabidopsis thaliana GN=ESC PE=2 SV=1	IPR014476, IPR005175	Predicted AT-hook DNA-binding, Domain of unknown function DUF296	1.84205	2.95203	1.77888
pla > nuc	Nitab4.5_0000649g0240.1	FAD-binding domain-containing protein IPR006094 FAD linked oxidase, N-terminal	FAD-binding Berberine family protein	Cannabidiolic acid synthase OS=Cannabis sativa GN=CBDAS PE=1 SV=1	IPR016169, IPR006094, IPR016166, IPR012951	CO dehydrogenase flavoprotein-like, FAD-binding, subdomain 2, FAD linked oxidase, N-terminal, FAD-binding, type 2, Berberine/berberine-like	3.14315	4.38234	2.7593
pla > nuc	Nitab4.5_0000650g0100.1	Root cap protein 1 (Fragment) IPR009646 Root cap	Late embryogenesis abundant (LEA) protein-related	NA	IPR009646	Root cap	3.24286	4.63118	3.37886
pla > nuc	Nitab4.5_0000652g0090.1	Phosphatidylcholine:ceramide cholinephosphotransferase 1	AtIPCS2: Arabidopsis Inositol phosphorylceramide synthase 2	Phosphatidylinositol:ceramide inositolphosphotransferase 2 OS=Arabidopsis thaliana GN=IPCS2 PE=2 SV=1	IPR025749	Sphingomyelin synthase-like domain	1.97751	2.9779	2.33367
pla > nuc	Nitab4.5_0000669g0200.1	Mitochondrial import inner membrane translocase subunit TIM14 IPR001623 Heat shock protein DnaJ, N-terminal	Chaperone DnaJ-domain superfamily protein	Mitochondrial import inner membrane translocase subunit TIM14-1 OS=Arabidopsis thaliana GN=TIM14-1 PE=3 SV=1	IPR001623	DnaJ domain	3.86963	4.94813	4.08669
pla > nuc	Nitab4.5_0000680g0160.1	GTP-binding protein IPR019987 GTP-binding protein, ribosome biogenesis, YsxC	EMB2001: P-loop containing nucleoside triphosphate hydrolases superfamily protein	GTP-binding protein At2g22870 OS=Arabidopsis thaliana GN=EMB2001 PE=2 SV=2	IPR006073, IPR027417, IPR019987	GTP binding domain, P-loop containing nucleoside triphosphate hydrolase, GTP-binding protein, ribosome biogenesis, YsxC	3.4573	4.73879	4.39723
pla > nuc	Nitab4.5_0000682g0040.1	cytochrome P450	CYP735A1: cytochrome P450, family 735, subfamily A, polypeptide 1	Cytokinin hydroxylase OS=Arabidopsis thaliana GN=CYP735A1 PE=1 SV=1	IPR002401, IPR001128	Cytochrome P450, E-class, group I, Cytochrome P450	1.86267	3.41162	1.98081
pla > nuc	Nitab4.5_0000682g0050.1	LOB domain protein 42 IPR004883 Lateral organ boundaries, LOB	LBD41: LOB domain-containing protein 41	LOB domain-containing protein 41 OS=Arabidopsis thaliana GN=LBD41 PE=2 SV=1	IPR004883	Lateral organ boundaries, LOB	2.2198	3.47921	1.38795
pla > nuc	Nitab4.5_0000712g0230.1	COPII coat assembly protein sec16	RGPR-related	NA	NA	NA	1.02169	2.22725	1.35179
pla > nuc	Nitab4.5_0000722g0090.1	Receptor like protein kinase IPR001220 Legume lectin, beta chain	Concanavalin A-like lectin protein kinase family protein	L-type lectin-domain containing receptor kinase S.4 OS=Arabidopsis thaliana GN=LECRKS4 PE=1 SV=1	IPR001220, IPR008985, IPR013320, IPR000719, IPR011009, IPR017441, IPR008271, IPR002290	Legume lectin domain, Concanavalin A-like lectin/glucanases superfamily, Concanavalin A-like lectin/glucanase, subgroup, Protein kinase domain, Protein kinase-like domain, Protein kinase, ATP binding site, Serine/threonine-protein kinase, active site, Serine/threonine- / dual specificity protein kinase, catalytic domain	1.59086	2.61836	1.8707
pla > nuc	Nitab4.5_0000733g0040.1	Os01g0611000 protein (Fragment) IPR006946 Protein of unknown function DUF642	Protein of unknown function, DUF642	NA	IPR008979, IPR006946	Galactose-binding domain-like, Protein of unknown function DUF642	4.53597	5.7459	4.38158
pla > nuc	Nitab4.5_0000749g0030.1	Kinesin-like protein IPR001752 Kinesin, motor region	ATK1, KATA, KATAP: kinesin 1	Kinesin-1 OS=Arabidopsis thaliana GN=ATK1 PE=2 SV=1	IPR027417, IPR001752, IPR019821, IPR027640	P-loop containing nucleoside triphosphate hydrolase, Kinesin, motor domain, Kinesin, motor region, conserved site, Kinesin-like protein	1.72768	2.9009	1.96676
pla > nuc	Nitab4.5_0000749g0050.1	Histone H2A IPR002119 Histone H2A	HTA10: histone H2A 10	Probable histone H2A.1 OS=Arabidopsis thaliana GN=At1g51060 PE=1 SV=1	IPR002119, IPR009072, IPR007125	Histone H2A, Histone-fold, Histone core	6.99276	8.15986	6.97482
pla > nuc	Nitab4.5_0000749g0060.1	Dihydroflavonol-4-reductase-binding domain	NAD(P)-binding Rossmann-fold superfamily protein	Bifunctional dihydroflavonol 4-reductase/flavanone 4-reductase OS=Malus domestica GN=DFR PE=1 SV=1	IPR016040, IPR001509	NAD(P)-binding domain, NAD-dependent epimerase/dehydratase	1.05454	2.13344	1.28247
pla > nuc	Nitab4.5_0000749g0110.1	Unknown Protein	NA	NA	NA	NA	1.47129	2.82804	2.30432
pla > nuc	Nitab4.5_0000759g0150.1	Patatin-like protein 3 IPR002641 Patatin	PLP9, PLA IIIB: PATATIN-like protein 9	NA	IPR016035, IPR002641	Acyl transferase/acyl hydrolase/lysophospholipase, Patatin/Phospholipase A2-related	2.35847	3.40878	2.01978
pla > nuc	Nitab4.5_0000779g0060.1	Mitochondrial glycoprotein family protein IPR003428 Mitochondrial glycoprotein	Mitochondrial glycoprotein family protein	Uncharacterized protein At2g39795, mitochondrial OS=Arabidopsis thaliana GN=At2g39795 PE=1 SV=1	IPR003428	Mitochondrial glycoprotein	6.44522	7.75111	6.51792
pla > nuc	Nitab4.5_0000785g0170.1	Cupin RmlC-type IPR012864 Protein of unknown function DUF1637	Protein of unknown function (DUF1637)	NA	IPR012864, IPR011051, IPR014710	Cysteamine dioxygenase, RmlC-like cupin domain, RmlC-like jelly roll fold	1.49966	2.99141	1.59083
pla > nuc	Nitab4.5_0000805g0060.1	Pectinesterase inhibitor IPR006501 Pectinesterase inhibitor	C/VIF2, ATC/VIF2: cell wall / vacuolar inhibitor of fructosidase 2	Cell wall / vacuolar inhibitor of fructosidase 2 OS=Arabidopsis thaliana GN=C/VIF2 PE=1 SV=1	IPR006501	Pectinesterase inhibitor domain	5.6394	6.77522	5.19374
pla > nuc	Nitab4.5_0000864g0100.1	Cold-shock DNA binding protein IPR002059 Cold-shock protein, DNA-binding	CSDP1: cold shock domain protein 1	Cold shock protein 1 OS=Arabidopsis thaliana GN=CSP1 PE=2 SV=1	IPR001878, IPR002059, IPR019844, IPR012340, IPR011129	Zinc finger, CCHC-type, Cold-shock protein, DNA-binding, Cold-shock conserved site, Nucleic acid-binding, OB-fold, Cold shock protein	4.76168	5.85769	4.93258
pla > nuc	Nitab4.5_0000904g0130.1	Cytochrome P450	CYP78A7: cytochrome P450, family 78, subfamily A, polypeptide 7	Cytochrome P450 78A7 OS=Arabidopsis thaliana GN=CYP78A7 PE=2 SV=1	IPR001128	Cytochrome P450	0.747267	2.12707	1.91469
pla > nuc	Nitab4.5_0000907g0080.1	Polyphenol oxidase IPR016213 Polyphenol oxidase, plant	NA	Polyphenol oxidase F, chloroplastic OS=Solanum lycopersicum PE=3 SV=1	IPR002227, IPR016213, IPR022739, IPR008922, IPR022740	Tyrosinase, Polyphenol oxidase, Polyphenol oxidase, central domain, Uncharacterised domain, di-copper centre, Polyphenol oxidase, C-terminal	5.59562	6.63599	5.57942
pla > nuc	Nitab4.5_0000935g0230.1	MADS-box transcription factor-like protein IPR002100 Transcription factor, MADS-box	AGL16: AGAMOUS-like 16	MADS-box transcription factor 27 OS=Oryza sativa subsp. japonica GN=MADS27 PE=2 SV=2	IPR002487	Transcription factor, K-box	1.70407	3.08168	1.94281
pla > nuc	Nitab4.5_0000939g0050.1	Cytochrome P450	CYP78A10: cytochrome P450, family 78, subfamily A, polypeptide 10	Cytochrome P450 78A5 OS=Arabidopsis thaliana GN=CYP78A5 PE=2 SV=1	IPR017972, IPR001128, IPR002401	Cytochrome P450, conserved site, Cytochrome P450, Cytochrome P450, E-class, group I	3.21772	4.54178	3.81267
pla > nuc	Nitab4.5_0000976g0140.1	Pentatricopeptide repeat-containing protein IPR002885 Pentatricopeptide repeat	Pentatricopeptide repeat (PPR) superfamily protein	Pentatricopeptide repeat-containing protein At5g61800 OS=Arabidopsis thaliana GN=PCMP-E8 PE=2 SV=1	IPR002885, IPR011990	Pentatricopeptide repeat, Tetratricopeptide-like helical	1.21802	2.28775	1.59961
pla > nuc	Nitab4.5_0000998g0010.1	Unknown Protein	unknown protein similar to AT1G11120.2	NA	NA	NA	1.16433	2.37551	1.92904
pla > nuc	Nitab4.5_0001003g0080.1	AP2-like ethylene-responsive transcription factor At1g16060 IPR001471 Pathogenesis-related transcriptional factor and ERF, DNA-binding	BBM: Integrase-type DNA-binding superfamily protein	AP2-like ethylene-responsive transcription factor BBM2 OS=Brassica napus GN=BBM2 PE=2 SV=1	IPR001471, IPR016177	AP2/ERF domain, DNA-binding domain	1.21942	2.37277	1.08494
pla > nuc	Nitab4.5_0001014g0160.1	Unknown Protein	unknown protein similar to AT5G66985.1	NA	NA	NA	2.69091	3.98608	0.718836
pla > nuc	Nitab4.5_0001026g0060.1	(E)-beta-ocimene synthase IPR005630 Terpene synthase, metal-binding domain	Terpenoid cyclases/Protein prenyltransferases superfamily protein	(-)-camphene/tricyclene synthase, chloroplastic OS=Solanum lycopersicum GN=TPS3 PE=1 SV=1	IPR008949, IPR001906, IPR005630, IPR008930	Terpenoid synthase, Terpene synthase, N-terminal domain, Terpene synthase, metal-binding domain, Terpenoid cyclases/protein prenyltransferase alpha-alpha toroid	1.38983	2.46139	1.11927
pla > nuc	Nitab4.5_0001072g0050.1	Growth regulating factor 1 (Fragment) IPR014977 WRC	AtGRF1, GRF1: growth-regulating factor 1	Growth-regulating factor 1 OS=Arabidopsis thaliana GN=GRF1 PE=1 SV=1	IPR014978, IPR014977	Glutamine-Leucine-Glutamine, QLQ, WRC	3.7818	4.79511	3.66033
pla > nuc	Nitab4.5_0001085g0060.1	Os10g0578600 protein (Fragment) IPR013216 Methyltransferase type 11	unknown protein similar to AT3G05390.1	NA	IPR004159	Putative S-adenosyl-L-methionine-dependent methyltransferase	2.29552	3.4119	1.95357
pla > nuc	Nitab4.5_0001122g0060.1	Unknown Protein	NA	NA	NA	NA	2.54038	3.56228	3.11977
pla > nuc	Nitab4.5_0001155g0020.1	Tubulin folding cofactor	PFI, TFC E: tubulin folding cofactor E / Pfifferling (PFI)	Tubulin-folding cofactor E OS=Arabidopsis thaliana GN=TFCE PE=2 SV=1	NA	NA	1.93433	2.99853	3.0209
pla > nuc	Nitab4.5_0001157g0010.1	Ribosomal-protein-alanine N-acetyltransferase IPR000182 GCN5-related N-acetyltransferase	Acyl-CoA N-acyltransferases (NAT) superfamily protein	NA	IPR016181, IPR000182	Acyl-CoA N-acyltransferase, GNAT domain	2.42288	3.47357	2.87511
pla > nuc	Nitab4.5_0001157g0020.1	Ribosomal-protein-alanine N-acetyltransferase IPR000182 GCN5-related N-acetyltransferase	Acyl-CoA N-acyltransferases (NAT) superfamily protein	NA	IPR000182, IPR016181	GNAT domain, Acyl-CoA N-acyltransferase	2.30414	3.34512	2.45367
pla > nuc	Nitab4.5_0001159g0130.1	DUF599 family protein IPR006747 Protein of unknown function DUF599	Protein of unknown function, DUF599	NA	IPR006747	Protein of unknown function DUF599	3.382	4.78858	3.3216
pla > nuc	Nitab4.5_0001176g0080.1	Isocitrate lyase IPR006254 Isocitrate lyase	ICL: isocitrate lyase	Isocitrate lyase OS=Solanum lycopersicum PE=2 SV=1	IPR015813, IPR000918, IPR006254, IPR018523	Pyruvate/Phosphoenolpyruvate kinase-like domain, Isocitrate lyase/phosphorylmutase, Isocitrate lyase, Isocitrate lyase/phosphorylmutase, conserved site	0.384087	1.60152	0.408075
pla > nuc	Nitab4.5_0001190g0080.1	Actin IPR004000 Actin_actin-like	ACT11: actin-11	Actin-71 OS=Solanum tuberosum GN=AC71 PE=3 SV=2	IPR004000, IPR004001, IPR020902	Actin-related protein, Actin, conserved site, Actin/actin-like conserved site	0.91405	2.04064	0.986227
pla > nuc	Nitab4.5_0001194g0060.1	Nucleolar essential protein 1 IPR005304 Ribosomal biogenesis, methyltransferase, EMG1_NEP1	nucleolar essential protein-related	Ribosomal RNA small subunit methyltransferase NEP1 OS=Saccharomyces cerevisiae (strain ATCC 204508 / S288c) GN=EMG1 PE=1 SV=1	IPR005304	Ribosomal biogenesis, methyltransferase, EMG1/NEP1	2.52082	3.65526	3.17817
pla > nuc	Nitab4.5_0001199g0090.1	Oxalate oxidase-like germin 171 IPR014710 RmlC-like jelly roll fold	GLP3, GLP3A, GLP3B, ATGER3, GER3: germin 3	Auxin-binding protein ABP19a OS=Prunus persica GN=ABP19A PE=3 SV=1	IPR011051, IPR006045, IPR001929, IPR014710	RmlC-like cupin domain, Cupin 1, Germin, RmlC-like jelly roll fold	5.3187	6.67588	6.08767
pla > nuc	Nitab4.5_0001206g0040.1	Polygalacturonase IPR012334 Pectin lyase fold	Pectin lyase-like superfamily protein	Polygalacturonase OS=Prunus persica PE=2 SV=1	IPR000743, IPR012334, IPR011050	Glycoside hydrolase, family 28, Pectin lyase fold, Pectin lyase fold/virulence factor	1.72236	2.97209	2.26199
pla > nuc	Nitab4.5_0001207g0100.1	Ubiquitin-conjugating enzyme E2 I IPR000608 Ubiquitin-conjugating enzyme, E2	AHUS5, EMB1637, SCE1, SCE1A, ATSCE1: sumo conjugation enzyme 1	SUMO-conjugating enzyme SCE1 OS=Arabidopsis thaliana GN=SCE1 PE=1 SV=1	IPR016135, IPR000608, IPR027230	Ubiquitin-conjugating enzyme/RWD-like, Ubiquitin-conjugating enzyme, E2, SUMO-conjugating enzyme Ubc9	1.3505	2.35121	2.29182
pla > nuc	Nitab4.5_0001210g0150.1	Harpin-induced protein IPR010847 Harpin-induced 1	Late embryogenesis abundant (LEA) hydroxyproline-rich glycoprotein family	NA	IPR004864	Late embryogenesis abundant protein, LEA-14	3.30638	4.36016	3.3839
pla > nuc	Nitab4.5_0001225g0260.1	FAD-binding domain-containing protein IPR006094 FAD linked oxidase, N-terminal	MEE23, EDA28: FAD-binding Berberine family protein	Tetrahydrocannabinolic acid synthase OS=Cannabis sativa PE=1 SV=1	IPR016167, IPR012951, IPR016166, IPR006094, IPR016169	FAD-binding, type 2, subdomain 1, Berberine/berberine-like, FAD-binding, type 2, FAD linked oxidase, N-terminal, CO dehydrogenase flavoprotein-like, FAD-binding, subdomain 2	2.19013	3.51899	1.90789
pla > nuc	Nitab4.5_0001231g0110.1	Eukaryotic translation initiation factor 4 gamma 2 (Fragment) IPR003891 Initiation factor eIF-4 gamma, MA3	MA3 domain-containing protein	NA	IPR003891, IPR016021	Initiation factor eIF-4 gamma, MA3, MIF4-like, type 1/2/3	1.98293	3.8217	3.11937
pla > nuc	Nitab4.5_0001237g0050.1	Peroxidase 27 IPR002016 Haem peroxidase, plant_fungal_bacterial	Peroxidase superfamily protein	Peroxidase 27 OS=Arabidopsis thaliana GN=PER27 PE=1 SV=1	IPR002016, IPR010255	Haem peroxidase, plant/fungal/bacterial, Haem peroxidase	4.02969	5.27602	3.8029
pla > nuc	Nitab4.5_0001249g0060.1	Calmodulin binding protein IPR000048 IQ calmodulin-binding region	NA	NA	IPR000048, IPR025064	IQ motif, EF-hand binding site, Domain of unknown function DUF4005	1.00028	2.08025	0.865968
pla > nuc	Nitab4.5_0001271g0030.1	Blue copper-like protein IPR003245 Plastocyanin-like	ENODL17, AtENODL17: early nodulin-like protein 17	Lamin-like protein OS=Arabidopsis thaliana GN=At5g15350 PE=1 SV=1	IPR008972, IPR003245	Cupredoxin, Plastocyanin-like	2.71532	3.98087	3.14576
pla > nuc	Nitab4.5_0001273g0020.1	AT4G08310 protein (Fragment) IPR019098 Histone chaperone domain CHZ	unknown protein similar to AT4G08310.1	NA	NA	NA	2.16489	3.47411	2.05261
pla > nuc	Nitab4.5_0001336g0090.1	Stig1 (Fragment) IPR006969 Stigma-specific protein Stig1	GRI: Stigma-specific Stig1 family protein	NA	IPR006969	Stigma-specific protein Stig1	2.91474	4.07287	2.91532
pla > nuc	Nitab4.5_0001361g0260.1	Harpin-induced protein-like (Fragment) IPR010847 Harpin-induced 1	NA	NA	IPR004864	Late embryogenesis abundant protein, LEA-14	2.4492	3.59365	2.97698
pla > nuc	Nitab4.5_0001386g0030.1	Vesicle-associated membrane family protein IPR008962 PapD-like	PapD-like superfamily protein	Vesicle-associated protein 4-2 OS=Arabidopsis thaliana GN=PVA42 PE=1 SV=1	IPR000535, IPR008962	MSP domain, PapD-like	3.63249	4.68598	4.00072
pla > nuc	Nitab4.5_0001386g0050.1	Wound induced protein	Wound-responsive family protein	NA	IPR022251	Protein of unknown function wound-induced	3.17738	4.74511	3.84232
pla > nuc	Nitab4.5_0001391g0010.1	RER1 protein IPR004932 Retrieval of early ER protein Rer1	Rer1 family protein	Protein RER1D OS=Arabidopsis thaliana GN=At2g18240 PE=2 SV=2	IPR004932	Retrieval of early ER protein Rer1	1.88419	3.65092	1.98874
pla > nuc	Nitab4.5_0001453g0070.1	Histone deacetylase-like protein	HDA3: histone deacetylase 3	Histone deacetylase HDT1 OS=Arabidopsis thaliana GN=HDT1 PE=1 SV=1	NA	NA	6.23321	7.67325	6.20168
pla > nuc	Nitab4.5_0001456g0180.1	Thaumatin-like protein IPR001938 Thaumatin, pathogenesis-related	Pathogenesis-related thaumatin superfamily protein	Thaumatin-like protein OS=Arabidopsis thaliana GN=At1g18250 PE=2 SV=2	IPR001938, IPR017949	Thaumatin, Thaumatin, conserved site	6.49632	7.64114	6.55647
pla > nuc	Nitab4.5_0001464g0030.1	MtN3-like protein IPR018179 RAG1-activating protein 1 homologue	SWEET10, AtSWEET10: Nodulin MtN3 family protein	Bidirectional sugar transporter SWEET10 OS=Arabidopsis thaliana GN=SWEET10 PE=2 SV=1	IPR004316	SWEET sugar transporter	0.872184	2.06388	0.738798
pla > nuc	Nitab4.5_0001477g0050.1	Pathogenesis-related protein 1 IPR001283 Allergen V5_Tpx-1 related	PR1, PR 1, ATPR1: pathogenesis-related gene 1	Pathogenesis-related leaf protein 4 OS=Solanum lycopersicum PE=2 SV=1	IPR001283, IPR018244, IPR014044	Cysteine-rich secretory protein, allergen V5/Tpx-1-related, Allergen V5/Tpx-1-related, conserved site, CAP domain	3.64372	4.67435	2.68338
pla > nuc	Nitab4.5_0001532g0050.1	N-acetyltransferase 10 IPR007807 Protein of unknown function DUF699, ATPase putative	Domain of unknown function (DUF1726) ;Putative ATPase (DUF699)	UPF0202 protein At1g10490 OS=Arabidopsis thaliana GN=At1g10490 PE=2 SV=2	IPR027992, IPR007807, IPR000182, IPR013562	Possible tRNA binding domain, Helicase domain, GNAT domain, Domain of unknown function DUF1726	2.35321	3.4287	2.47201
pla > nuc	Nitab4.5_0001541g0090.1	Alpha-1 4-glucan-protein synthase (UDP-forming) IPR004901 Alpha-1,4-glucan-protein synthase, UDP-forming	RGP1, ATRGP1: reversibly glycosylated polypeptide 1	Alpha-1,4-glucan-protein synthase [UDP-forming] 2 OS=Solanum tuberosum GN=UPTG2 PE=1 SV=1	IPR004901	Reversibly glycosylated polypeptide family	2.00497	3.03286	1.99675
pla > nuc	Nitab4.5_0001556g0020.1	tRNA adenine-N1 methyltransferase catalytic subunit TRM61 IPR014816 tRNA methyltransferase complex GCD14 subunit	S-adenosyl-L-methionine-dependent methyltransferases superfamily protein	NA	IPR014816	tRNA (adenine(58)-N(1))-methyltransferase catalytic subunit GCD14	2.84036	3.89878	3.75582
pla > nuc	Nitab4.5_0001566g0050.1	Thyroid receptor-interacting protein 13	P-loop containing nucleoside triphosphate hydrolases superfamily protein	Pachytene checkpoint protein 2 homolog OS=Arabidopsis thaliana GN=At4g24710 PE=2 SV=1	IPR001270, IPR003959, IPR003960, IPR003593, IPR027417	ClpA/B family, ATPase, AAA-type, core, ATPase, AAA-type, conserved site, AAA+ ATPase domain, P-loop containing nucleoside triphosphate hydrolase	2.34298	3.43655	2.4725
pla > nuc	Nitab4.5_0001569g0160.1	LOB domain protein 42 IPR004883 Lateral organ boundaries, LOB	LBD41: LOB domain-containing protein 41	LOB domain-containing protein 41 OS=Arabidopsis thaliana GN=LBD41 PE=2 SV=1	IPR004883	Lateral organ boundaries, LOB	2.08461	3.26081	1.14923
pla > nuc	Nitab4.5_0001580g0100.1	Lipase IPR002921 Lipase, class 3	alpha/beta-Hydrolases superfamily protein	Probable feruloyl esterase A OS=Aspergillus terreus (strain NIH 2624 / FGSC A1156) GN=faeA PE=3 SV=1	IPR002921	Lipase, class 3	0.165546	1.52212	0.75227
pla > nuc	Nitab4.5_0001616g0070.1	Zinc finger protein 6 IPR007087 Zinc finger, C2H2-type	C2H2 and C2HC zinc fingers superfamily protein	Zinc finger protein 6 OS=Arabidopsis thaliana GN=ZFP6 PE=2 SV=1	IPR013087, IPR007087	Zinc finger C2H2-type/integrase DNA-binding domain, Zinc finger, C2H2	2.86561	3.98424	2.93736
pla > nuc	Nitab4.5_0001677g0090.1	LOB domain protein IPR004883 Lateral organ boundaries, LOB	AS2: Lateral organ boundaries (LOB) domain family protein	LOB domain-containing protein 6 OS=Arabidopsis thaliana GN=LBD6 PE=1 SV=1	IPR004883, IPR020108	Lateral organ boundaries, LOB, Spore coat protein CotD	1.93296	3.15407	1.59808
pla > nuc	Nitab4.5_0001700g0010.1	Acyltransferase (Fragment) IPR003480 Transferase	NA	NA	IPR003480, IPR023213	Transferase, Chloramphenicol acetyltransferase-like domain	0.270921	1.54359	0.774648
pla > nuc	Nitab4.5_0001764g0040.1	Unknown Protein	NA	NA	IPR008480	Protein of unknown function DUF761, plant	2.90817	4.42004	3.12031
pla > nuc	Nitab4.5_0001764g0100.1	Polygalacturonase IPR012334 Pectin lyase fold	Pectin lyase-like superfamily protein	Probable polygalacturonase At3g15720 OS=Arabidopsis thaliana GN=At3g15720 PE=1 SV=1	IPR000743, IPR006626, IPR012334, IPR011050	Glycoside hydrolase, family 28, Parallel beta-helix repeat, Pectin lyase fold, Pectin lyase fold/virulence factor	2.0251	3.09555	1.98317
pla > nuc	Nitab4.5_0001817g0010.1	Laccase IPR017761 Laccase	LAC5: laccase 5	Laccase-5 OS=Arabidopsis thaliana GN=LAC5 PE=2 SV=1	IPR008972, IPR011707, IPR001117, IPR002355, IPR017761, IPR011706	Cupredoxin, Multicopper oxidase, type 3, Multicopper oxidase, type 1, Multicopper oxidase, copper-binding site, Laccase, Multicopper oxidase, type 2	2.3091	3.31871	2.53094
pla > nuc	Nitab4.5_0001820g0120.1	Polyphenol oxidase IPR016213 Polyphenol oxidase, plant	NA	Polyphenol oxidase, chloroplastic OS=Malus domestica PE=2 SV=1	IPR008922, IPR022739, IPR002227, IPR016213, IPR022740	Uncharacterised domain, di-copper centre, Polyphenol oxidase, central domain, Tyrosinase, Polyphenol oxidase, Polyphenol oxidase, C-terminal	4.1607	5.22629	3.64799
pla > nuc	Nitab4.5_0001842g0030.1	Metal ion binding protein IPR006121 Heavy metal transport_detoxification protein	Heavy metal transport/detoxification superfamily protein	NA	IPR006121	Heavy metal-associated domain, HMA	2.35539	3.41019	1.91638
pla > nuc	Nitab4.5_0001860g0040.1	NAC domain class transcription factor protein	anac085, NAC085: NAC domain containing protein 85	NAC domain-containing protein 8 OS=Arabidopsis thaliana GN=NAC008 PE=2 SV=1	IPR003441	NAC domain	1.83776	3.18551	2.60301
pla > nuc	Nitab4.5_0001871g0040.1	NA	NA	NA	NA	NA	2.81679	4.19823	3.49827
pla > nuc	Nitab4.5_0001905g0020.1	Protein-methionine-s-oxide reductase	unknown protein.	Uncharacterized protein At4g08330, chloroplastic OS=Arabidopsis thaliana GN=At4g08330 PE=1 SV=1	NA	NA	2.15822	3.28191	2.76093
pla > nuc	Nitab4.5_0001914g0020.1	NA	unknown protein similar to AT1G68585.1	NA	NA	NA	2.03081	3.21793	2.58552
pla > nuc	Nitab4.5_0001922g0150.1	AT-hook motif nuclear localized protein 1 IPR005175 Protein of unknown function DUF296	NA	NA	IPR017956, IPR005175	AT hook, DNA-binding motif, Domain of unknown function DUF296	4.3641	5.39898	4.34309
pla > nuc	Nitab4.5_0001929g0020.1	NA	NA	NA	NA	NA	1.44816	2.4545	1.39348
pla > nuc	Nitab4.5_0001936g0120.1	Auxin-induced SAUR-like protein IPR003676 Auxin responsive SAUR protein	SAUR-like auxin-responsive protein family	Indole-3-acetic acid-induced protein ARG7 OS=Vigna radiata var. radiata GN=ARG7 PE=2 SV=1	IPR003676	Auxin-induced protein, ARG7	2.80876	3.98907	3.45198
pla > nuc	Nitab4.5_0001939g0040.1	Glycosyltransferase family protein-like protein (Fragment)	glycosyltransferase family protein 2	NA	NA	NA	1.97375	3.18472	2.09767
pla > nuc	Nitab4.5_0002015g0010.1	50S ribosomal protein L12-2 IPR015608 Ribosomal protein L12, chloroplast	Ribosomal protein L12/ ATP-dependent Clp protease adaptor protein ClpS family protein	50S ribosomal protein L7/L12 OS=Liberibacter africanus subsp. capensis GN=rplL PE=3 SV=1	IPR014719, IPR013823, IPR015608	Ribosomal protein L7/L12, C-terminal/adaptor protein ClpS-like, Ribosomal protein L7/L12, C-terminal, Putative ribosomal protein L7/L12, plants	2.33788	3.79539	2.66584
pla > nuc	Nitab4.5_0002015g0090.1	1-aminocyclopropane-1-carboxylate oxidase-like protein IPR005123 Oxoglutarate and iron-dependent oxygenase	2-oxoglutarate (2OG) and Fe(II)-dependent oxygenase superfamily protein	1-aminocyclopropane-1-carboxylate oxidase homolog 1 OS=Arabidopsis thaliana GN=At1g06620 PE=2 SV=1	IPR026992, IPR005123, IPR027443	Non-haem dioxygenase N-terminal domain, Oxoglutarate/iron-dependent dioxygenase, Isopenicillin N synthase-like	3.04287	5.02247	3.29459
pla > nuc	Nitab4.5_0002018g0010.1	Mitochondrial import inner membrane translocase subunit tim9 IPR004217 Mitochondrial inner membrane translocase complex, Tim8_9_10_13-zinc finger-like	TIM9, emb2474: Tim10/DDP family zinc finger protein	Mitochondrial import inner membrane translocase subunit Tim9 OS=Mesembryanthemum crystallinum GN=TIM9 PE=3 SV=1	IPR004217	Tim10/DDP family zinc finger	3.49477	5.3218	4.87866
pla > nuc	Nitab4.5_0002019g0020.1	E3 SUMO-protein ligase NSE2 IPR004181 Zinc finger, MIZ-type	HPY2, MMS21, ATMMS21: RING/U-box superfamily protein	E3 SUMO-protein ligase MMS21 OS=Arabidopsis thaliana GN=MMS21 PE=1 SV=1	IPR013083, IPR026846	Zinc finger, RING/FYVE/PHD-type, E3 SUMO-protein ligase Nse2 (Mms21)	2.66006	3.66573	3.0814
pla > nuc	Nitab4.5_0002019g0060.1	NAC domain protein IPR003441 protein	CUC2, ANAC098, ATCUC2: NAC (No Apical Meristem) domain transcriptional regulator superfamily protein	Protein CUP-SHAPED COTYLEDON 2 OS=Arabidopsis thaliana GN=NAC098 PE=1 SV=1	IPR003441	NAC domain	1.55634	2.72603	1.61346
pla > nuc	Nitab4.5_0002027g0150.1	Homology to unknown gene (Fragment)	unknown protein similar to AT3G58800.1	NA	NA	NA	1.76906	2.85152	2.06048
pla > nuc	Nitab4.5_0002029g0010.1	Serine_threonine-protein kinase 24 IPR002290 Serine_threonine protein kinase	MAPKKK21: mitogen-activated protein kinase kinase kinase 21	NA	IPR002290, IPR000719, IPR011009, IPR008271, IPR017441	Serine/threonine- / dual specificity protein kinase, catalytic domain, Protein kinase domain, Protein kinase-like domain, Serine/threonine-protein kinase, active site, Protein kinase, ATP binding site	0.746229	2.06901	0.638235
pla > nuc	Nitab4.5_0002093g0110.1	Histidine phosphotransfer protein region	AHP1: histidine-containing phosphotransmitter 1	Histidine-containing phosphotransfer protein 1 OS=Arabidopsis thaliana GN=AHP1 PE=1 SV=1	IPR008207	Signal transduction histidine kinase, phosphotransfer (Hpt) domain	1.28791	2.30081	2.3184
pla > nuc	Nitab4.5_0002155g0010.1	Xyloglucan endotransglucosylase_hydrolase 1 IPR016455 Xyloglucan endotransglucosylase_hydrolase	XTH8: xyloglucan endotransglucosylase/hydrolase 8	Probable xyloglucan endotransglucosylase/hydrolase protein 8 OS=Arabidopsis thaliana GN=XTH8 PE=2 SV=2	IPR013320, IPR008985, IPR000757, IPR010713	Concanavalin A-like lectin/glucanase, subgroup, Concanavalin A-like lectin/glucanases superfamily, Glycoside hydrolase, family 16, Xyloglucan endo-transglycosylase, C-terminal	2.06846	3.20871	2.07349
pla > nuc	Nitab4.5_0002163g0070.1	MYB transcription factor IPR015495 Myb transcription factor	MYB305, ATMYB71: myb domain protein 305	Transcription factor MYB59 OS=Arabidopsis thaliana GN=MYB59 PE=2 SV=2	IPR009057, IPR001005, IPR017930	Homeodomain-like, SANT/Myb domain, Myb domain	1.21962	2.34791	1.39159
pla > nuc	Nitab4.5_0002202g0020.1	Zinc finger protein IPR007087 Zinc finger, C2H2-type	SGR5, ATIDD15: C2H2-like zinc finger protein	Zinc finger protein MAGPIE OS=Arabidopsis thaliana GN=MGP PE=1 SV=1	IPR013087	Zinc finger C2H2-type/integrase DNA-binding domain	2.86947	3.89584	2.97856
pla > nuc	Nitab4.5_0002209g0070.1	Glucan endo-1 3-beta-glucosidase 4 IPR012946 X8	Carbohydrate-binding X8 domain superfamily protein	Glucan endo-1,3-beta-glucosidase 13 OS=Arabidopsis thaliana GN=At5g56590 PE=1 SV=1	IPR012946	X8	0.511276	2.08339	1.13718
pla > nuc	Nitab4.5_0002224g0100.1	ST225	NA	NA	NA	NA	6.16462	7.16929	5.64264
pla > nuc	Nitab4.5_0002276g0050.1	Polyphenol oxidase IPR016213 Polyphenol oxidase, plant	NA	Polyphenol oxidase F, chloroplastic OS=Solanum lycopersicum PE=3 SV=1	IPR008922, IPR016213, IPR002227, IPR022739, IPR022740	Uncharacterised domain, di-copper centre, Polyphenol oxidase, Tyrosinase, Polyphenol oxidase, central domain, Polyphenol oxidase, C-terminal	4.63911	5.835	4.30997
pla > nuc	Nitab4.5_0002278g0020.1	Vesicular glutamate transporter IPR016196 Major facilitator superfamily, general substrate transporter	PHT4;6: phosphate transporter 4;6	Probable anion transporter 5 OS=Arabidopsis thaliana GN=ANTR5 PE=2 SV=1	IPR011701, IPR020846, IPR016196	Major facilitator superfamily, Major facilitator superfamily domain, Major facilitator superfamily domain, general substrate transporter	2.08011	3.14878	2.23613
pla > nuc	Nitab4.5_0002311g0050.1	Early tobacco anther 1	Lactoylglutathione lyase / glyoxalase I family protein	Uncharacterized protein At5g48480 OS=Arabidopsis thaliana GN=At5g48480 PE=1 SV=1	IPR025870	Glyoxalase-like domain	5.62816	6.78155	5.64713
pla > nuc	Nitab4.5_0002335g0030.1	Unknown Protein	unknown protein similar to AT2G32210.1	NA	IPR028144	Cysteine-rich transmembrane CYSTM domain	3.75196	4.88891	4.93602
pla > nuc	Nitab4.5_0002367g0040.1	Ring H2 finger protein IPR001841 Zinc finger, RING-type	RING/U-box superfamily protein	RING-H2 zinc finger protein RHA4a OS=Arabidopsis thaliana GN=RHA4A PE=2 SV=1	IPR001841, IPR013083	Zinc finger, RING-type, Zinc finger, RING/FYVE/PHD-type	1.17604	2.53581	1.64233
pla > nuc	Nitab4.5_0002370g0010.1	CK25	NA	NA	NA	NA	2.11315	3.27789	2.53387
pla > nuc	Nitab4.5_0002372g0060.1	Plastocyanin-like domain containing protein expressed IPR003245 Plastocyanin-like	NA	NA	IPR008972	Cupredoxin	3.98691	5.07614	4.27284
pla > nuc	Nitab4.5_0002404g0010.1	Unknown Protein	NA	NA	NA	NA	3.5622	4.89774	4.03322
pla > nuc	Nitab4.5_0002451g0080.1	Glycosyltransferase-like protein IPR006740 Protein of unknown function DUF604	NA	NA	IPR006740	Protein of unknown function DUF604	0.76714	1.83982	0.337384
pla > nuc	Nitab4.5_0002463g0070.1	Unknown Protein	unknown protein similar to AT5G48500.1	NA	NA	NA	2.53953	3.86443	2.72876
pla > nuc	Nitab4.5_0002472g0030.1	Unknown Protein	NA	NA	NA	NA	1.83185	4.1589	3.3061
pla > nuc	Nitab4.5_0002479g0010.1	C2 domain-containing protein IPR018029 C2 membrane targeting protein	Calcium-dependent lipid-binding (CaLB domain) family protein	Probable ADP-ribosylation factor GTPase-activating protein AGD11 OS=Arabidopsis thaliana GN=AGD11 PE=2 SV=1	IPR000008	C2 domain	2.0691	3.46019	2.4943
pla > nuc	Nitab4.5_0002570g0010.1	Pyruvate dehydrogenase E1 component alpha subunit E1 component, alpha subunit, subgroup y	PDH-E1 ALPHA: pyruvate dehydrogenase E1 alpha	Pyruvate dehydrogenase E1 component subunit alpha-3, chloroplastic OS=Arabidopsis thaliana GN=PDH-E1 ALPHA PE=1 SV=1	IPR017597, IPR001017	Pyruvate dehydrogenase (acetyl-transferring) E1 component, alpha subunit, subgroup y, Dehydrogenase, E1 component	5.92971	6.93349	6.07831
pla > nuc	Nitab4.5_0002570g0030.1	Glucan endo-1 3-beta-glucosidase 1 IPR012946 X8	Carbohydrate-binding X8 domain superfamily protein	Glucan endo-1,3-beta-glucosidase 3 OS=Arabidopsis thaliana GN=At2g01630 PE=1 SV=2	IPR012946	X8	0.945156	1.97825	2.04802
pla > nuc	Nitab4.5_0002570g0040.1	Unknown Protein IPR008889 VQ	VQ motif-containing protein	NA	IPR008889	VQ	0.940138	2.37742	0.758468
pla > nuc	Nitab4.5_0002595g0030.1	DNA-binding protein HEXBP IPR001878 Zinc finger, CCHC-type	zinc knuckle (CCHC-type) family protein	NA	IPR001878	Zinc finger, CCHC-type	1.30479	2.57565	2.20388
pla > nuc	Nitab4.5_0002600g0050.1	Xylanase inhibitor (Fragment) IPR001461 Peptidase A1	Eukaryotic aspartyl protease family protein	NA	IPR021109, IPR001461	Aspartic peptidase domain, Aspartic peptidase	1.36708	2.54678	1.23466
pla > nuc	Nitab4.5_0002682g0130.1	NA	NA	NA	NA	NA	3.10866	4.23164	3.11009
pla > nuc	Nitab4.5_0002739g0040.1	tRNA adenine-N1 methyltransferase catalytic subunit TRM61 IPR014816 tRNA methyltransferase complex GCD14 subunit	S-adenosyl-L-methionine-dependent methyltransferases superfamily protein	tRNA (adenine(58)-N(1))-methyltransferase catalytic subunit TRMT61A OS=Rattus norvegicus GN=Trmt61a PE=2 SV=1	IPR025809, IPR014816	tRNA (adenine(58)-N(1))-methyltransferase catalytic subunit GCD14, eukaryote, tRNA (adenine(58)-N(1))-methyltransferase catalytic subunit GCD14	3.9741	5.05267	3.98202
pla > nuc	Nitab4.5_0002761g0070.1	Unknown Protein	unknown protein similar to AT3G06890.1	NA	NA	NA	2.98839	4.07908	3.54288
pla > nuc	Nitab4.5_0002766g0040.1	AP2-like ethylene-responsive transcription factor At1g16060 IPR001471 Pathogenesis-related transcriptional factor and ERF, DNA-binding	PLT2: Integrase-type DNA-binding superfamily protein	AP2-like ethylene-responsive transcription factor PLT2 OS=Arabidopsis thaliana GN=PLT2 PE=2 SV=1	IPR001471, IPR016177	AP2/ERF domain, DNA-binding domain	1.93071	3.05225	1.86313
pla > nuc	Nitab4.5_0002769g0090.1	H_ACA ribonucleoprotein complex subunit 1-like protein 1 IPR007504 Gar1 protein RNA-binding region	H/ACA ribonucleoprotein complex, subunit Gar1/Naf1 protein	Putative H/ACA ribonucleoprotein complex subunit 1-like protein 1 OS=Arabidopsis thaliana GN=At3g03920 PE=2 SV=1	IPR009000, IPR007504, IPR021154	Translation protein, beta-barrel domain, H/ACA ribonucleoprotein complex, subunit Gar1/Naf1, H/ACA ribonucleoprotein complex, subunit Gar1, eukaryote	6.10395	7.19258	6.30806
pla > nuc	Nitab4.5_0002778g0100.1	Myb family transcription factor-like protein IPR006447 Myb-like DNA-binding region, SHAQKYF class	KAN2: Homeodomain-like superfamily protein	Probable transcription factor KAN2 OS=Arabidopsis thaliana GN=KAN2 PE=2 SV=1	IPR001005, IPR009057, IPR006447	SANT/Myb domain, Homeodomain-like, Myb domain, plants	0.523851	1.56394	0.945068
pla > nuc	Nitab4.5_0002820g0010.1	Pectinesterase IPR000070 Pectinesterase, catalytic	Plant invertase/pectin methylesterase inhibitor superfamily	Probable pectinesterase/pectinesterase inhibitor 39 OS=Arabidopsis thaliana GN=PME39 PE=2 SV=1	IPR018040, IPR006501, IPR000070, IPR011050, IPR012334	Pectinesterase, active site, Pectinesterase inhibitor domain, Pectinesterase, catalytic, Pectin lyase fold/virulence factor, Pectin lyase fold	0.769451	1.94482	0.993729
pla > nuc	Nitab4.5_0002839g0040.1	NA	NA	NA	IPR013320	Concanavalin A-like lectin/glucanase, subgroup	1.71094	2.71308	1.49069
pla > nuc	Nitab4.5_0002919g0020.1	Subtilisin-like protease IPR015500 Peptidase S8, subtilisin-related	AIR3: Subtilisin-like serine endopeptidase family protein	Subtilisin-like protease OS=Arabidopsis thaliana GN=ARA12 PE=1 SV=1	IPR023828, IPR010259, IPR000209, IPR015500, IPR003137	Peptidase S8, subtilisin, Ser-active site, Proteinase inhibitor I9, Peptidase S8/S53 domain, Peptidase S8, subtilisin-related, Protease-associated domain, PA	1.48259	3.01544	1.69485
pla > nuc	Nitab4.5_0002982g0050.1	Polyadenylate-binding protein 2 IPR006515 Polyadenylate binding protein, human types 1, 2, 3, 4	PAB8: poly(A) binding protein 8	Polyadenylate-binding protein 8 OS=Arabidopsis thaliana GN=PAB8 PE=1 SV=1	IPR000504, IPR012677	RNA recognition motif domain, Nucleotide-binding, alpha-beta plait	6.0387	7.06615	6.15846
pla > nuc	Nitab4.5_0002987g0020.1	F-box protein GID2 IPR001810 Cyclin-like F-box	SLY2: F-box family protein	F-box protein SNE OS=Arabidopsis thaliana GN=SNE PE=1 SV=1	IPR001810	F-box domain	1.11949	3.36636	2.03352
pla > nuc	Nitab4.5_0002994g0060.1	Ubiquitin IPR019956 Ubiquitin subgroup	Ribosomal protein S27a / Ubiquitin family protein	Ubiquitin-40S ribosomal protein S27a OS=Solanum tuberosum GN=UBI3 PE=2 SV=2	IPR002906, IPR011332	Ribosomal protein S27a, Zinc-binding ribosomal protein	5.13695	6.31576	6.11756
pla > nuc	Nitab4.5_0003001g0010.1	Genomic DNA chromosome 5 TAC clone K1F13	NA	NA	NA	NA	2.57741	3.68579	3.09985
pla > nuc	Nitab4.5_0003003g0050.1	Plant-specific domain TIGR01568 family protein IPR006458 Protein of unknown function DUF623, plant	ATOFP4, OFP4: ovate family protein 4	NA	IPR006458	Ovate protein family, C-terminal	1.36928	2.5149	1.74163
pla > nuc	Nitab4.5_0003013g0040.1	NA	NA	NA	IPR002327, IPR009056	Cytochrome c, class IA/ IB, Cytochrome c-like domain	4.59785	6.07662	4.51888
pla > nuc	Nitab4.5_0003018g0060.1	Unknown Protein	NA	NA	NA	NA	0.688776	1.698	0.770887
pla > nuc	Nitab4.5_0003018g0090.1	CK25	NA	NA	NA	NA	2.40748	3.91016	2.6764
pla > nuc	Nitab4.5_0003021g0060.1	MazG nucleotide pyrophosphohydrolase IPR011394 NTP Pyrophosphohydrolase MazG-related, RS21-C6	unknown protein similar to AT3G25400.1	dCTP pyrophosphatase 1 OS=Mus musculus GN=Dctpp1 PE=1 SV=1	IPR004518	NTP pyrophosphohydrolase MazG, putative catalytic core	4.12041	5.27857	4.48798
pla > nuc	Nitab4.5_0003110g0080.1	2-oxoglutarate-dependent dioxygenase (Fragment) IPR005123 Oxoglutarate and iron-dependent oxygenase	NA	NA	IPR005123, IPR026992, IPR027443	Oxoglutarate/iron-dependent dioxygenase, Non-haem dioxygenase N-terminal domain, Isopenicillin N synthase-like	0.873097	1.99236	0.773436
pla > nuc	Nitab4.5_0003149g0030.1	Laccase-2 IPR001117 Multicopper oxidase, type 1	sks5: SKU5 similar 5	L-ascorbate oxidase homolog OS=Brassica napus GN=Bp10 PE=2 SV=1	IPR008972, IPR011707, IPR011706, IPR001117	Cupredoxin, Multicopper oxidase, type 3, Multicopper oxidase, type 2, Multicopper oxidase, type 1	3.55238	4.76442	3.43192
pla > nuc	Nitab4.5_0003234g0120.1	Unknown Protein	unknown protein similar to AT2G16385.1	NA	NA	NA	4.31032	5.63329	4.65217
pla > nuc	Nitab4.5_0003260g0040.1	Unknown Protein	NA	NA	NA	NA	2.84706	4.12789	2.68204
pla > nuc	Nitab4.5_0003374g0070.1	BHLH transcription factor IPR011598 Helix-loop-helix DNA-binding	basic helix-loop-helix (bHLH) DNA-binding superfamily protein	Transcription factor bHLH96 OS=Arabidopsis thaliana GN=BHLH96 PE=2 SV=1	IPR011598	Myc-type, basic helix-loop-helix (bHLH) domain	3.8175	4.88176	3.87875
pla > nuc	Nitab4.5_0003481g0110.1	Sigma factor binding protein 1 IPR008889 VQ	NA	NA	IPR008889	VQ	1.44616	2.97209	1.78267
pla > nuc	Nitab4.5_0003551g0070.1	ATP-dependent RNA helicase IPR011545 DNA_RNA helicase, DEAD_DEAH box type, N-terminal	ATRH1, RH1: RNA helicase 1	DEAD-box ATP-dependent RNA helicase 1 OS=Arabidopsis thaliana GN=RH1 PE=2 SV=3	IPR001650, IPR027417	Helicase, C-terminal, P-loop containing nucleoside triphosphate hydrolase	1.98299	3.42843	2.03477
pla > nuc	Nitab4.5_0003602g0040.1	tRNA pseudouridine synthase B IPR004802 Pseudouridine synthase, putative	NAP57, AtNAP57, CBF5, AtCBF5: homologue of NAP57	H/ACA ribonucleoprotein complex subunit 4 OS=Arabidopsis thaliana GN=CBF5 PE=1 SV=1	IPR012960, IPR002478, IPR015947, IPR002501, IPR004521, IPR004802, IPR020103	Dyskerin-like, Pseudouridine synthase/archaeosine transglycosylase, PUA-like domain, Pseudouridine synthase II, Uncharacterised domain CHP00451, tRNA pseudouridine synthase B family, Pseudouridine synthase, catalytic domain	6.63379	7.69092	6.3929
pla > nuc	Nitab4.5_0003668g0040.1	Alpha-1 4-galactosyltransferase IPR007652 Alpha 1,4-glycosyltransferase conserved region	alpha 1,4-glycosyltransferase family protein	NA	IPR007577, IPR007652	Glycosyltransferase, DXD sugar-binding motif, Alpha 1,4-glycosyltransferase domain	3.04505	4.07059	2.88273
pla > nuc	Nitab4.5_0003750g0050.1	Dof zinc finger protein 4 IPR003851 Zinc finger, Dof-type	Dof-type zinc finger DNA-binding family protein	Dof zinc finger protein DOF5.7 OS=Arabidopsis thaliana GN=DOF5.7 PE=2 SV=1	IPR003851	Zinc finger, Dof-type	3.01817	4.23617	3.10097
pla > nuc	Nitab4.5_0003752g0040.1	Glutathione-regulated potassium-efflux system protein IPR006153 Cation_H+ exchanger	ATKEA4, KEA4: K+ efflux antiporter 4	K(+) efflux antiporter 4 OS=Arabidopsis thaliana GN=KEA4 PE=2 SV=2	NA	NA	2.98287	4.52983	3.86492
pla > nuc	Nitab4.5_0003865g0050.1	Laccase 1a IPR017761 Laccase	LAC6: laccase 6	Laccase-6 OS=Arabidopsis thaliana GN=LAC6 PE=2 SV=1	IPR008972, IPR011707, IPR002355, IPR017761, IPR011706, IPR001117	Cupredoxin, Multicopper oxidase, type 3, Multicopper oxidase, copper-binding site, Laccase, Multicopper oxidase, type 2, Multicopper oxidase, type 1	1.61079	2.6566	1.3767
pla > nuc	Nitab4.5_0003875g0020.1	Cortical cell-delineating protein IPR013770 Plant lipid transfer protein and hydrophobic protein, helical	Bifunctional inhibitor/lipid-transfer protein/seed storage 2S albumin superfamily protein	14 kDa proline-rich protein DC2.15 OS=Daucus carota PE=2 SV=1	IPR016140, IPR027923	Bifunctional inhibitor/plant lipid transfer protein/seed storage helical domain, Hydrophobic seed protein	2.05803	3.14588	1.57964
pla > nuc	Nitab4.5_0003987g0010.1	AP2-like ethylene-responsive transcription factor At1g16060 IPR001471 Pathogenesis-related transcriptional factor and ERF, DNA-binding	Integrase-type DNA-binding superfamily protein	AP2-like ethylene-responsive transcription factor AIL1 OS=Arabidopsis thaliana GN=AIL1 PE=2 SV=1	IPR016177, IPR001471	DNA-binding domain, AP2/ERF domain	1.78307	3.55447	2.16592
pla > nuc	Nitab4.5_0004123g0070.1	NA	NA	NA	NA	NA	3.06228	4.24215	3.08637
pla > nuc	Nitab4.5_0004234g0130.1	Polyadenylate-binding protein IPR000504 RNA recognition motif, RNP-1	UBP1B: oligouridylate binding protein 1B	Nucleolysin TIAR OS=Homo sapiens GN=TIAL1 PE=1 SV=1	IPR012677, IPR000504, IPR003954	Nucleotide-binding, alpha-beta plait, RNA recognition motif domain, RNA recognition motif domain, eukaryote	6.74929	7.94519	7.20214
pla > nuc	Nitab4.5_0004280g0020.1	Ternary complex factor MIP1 IPR006869 Protein of unknown function DUF547	Protein of unknown function, DUF547	NA	IPR006869, IPR025757	Domain of unknown function DUF547, Ternary complex factor MIP1, leucine-zipper	1.39389	2.53377	2.00165
pla > nuc	Nitab4.5_0004317g0010.1	Unknown Protein	60S acidic ribosomal protein family	60S acidic ribosomal protein P2 OS=Parthenium argentatum PE=3 SV=1	IPR012337, IPR001813	Ribonuclease H-like domain, Ribosomal protein L10/L12	0.78115	1.85454	1.23278
pla > nuc	Nitab4.5_0004348g0050.1	Gibberellin-regulated protein 2 IPR003854 Gibberellin regulated protein	Gibberellin-regulated family protein	Gibberellin-regulated protein 14 OS=Arabidopsis thaliana GN=GASA14 PE=1 SV=1	IPR003854	Gibberellin regulated protein	2.3543	4.09529	2.79264
pla > nuc	Nitab4.5_0004391g0010.1	Auxin responsive protein IPR003311 AUX_IAA protein	PAP2, IAA27: phytochrome-associated protein 2	Auxin-responsive protein IAA27 OS=Arabidopsis thaliana GN=IAA27 PE=1 SV=1	IPR003311, IPR011525	AUX/IAA protein, Aux/IAA-ARF-dimerisation	5.70073	7.11195	6.09786
pla > nuc	Nitab4.5_0004430g0090.1	Cortical cell-delineating protein IPR013770 Plant lipid transfer protein and hydrophobic protein, helical	Bifunctional inhibitor/lipid-transfer protein/seed storage 2S albumin superfamily protein	14 kDa proline-rich protein DC2.15 OS=Daucus carota PE=2 SV=1	IPR016140, IPR027923	Bifunctional inhibitor/plant lipid transfer protein/seed storage helical domain, Hydrophobic seed protein	6.18041	7.39017	5.94195
pla > nuc	Nitab4.5_0004430g0110.1	Cortical cell-delineating protein IPR013770 Plant lipid transfer protein and hydrophobic protein, helical	Bifunctional inhibitor/lipid-transfer protein/seed storage 2S albumin superfamily protein	14 kDa proline-rich protein DC2.15 OS=Daucus carota PE=2 SV=1	IPR027923, IPR016140	Hydrophobic seed protein, Bifunctional inhibitor/plant lipid transfer protein/seed storage helical domain	2.18194	3.71738	2.11641
pla > nuc	Nitab4.5_0004624g0020.1	NA	NA	NA	NA	NA	3.58906	5.47258	5.55821
pla > nuc	Nitab4.5_0004955g0010.1	Cysteine-type endopeptidase_ ubiquitin thiolesterase	NA	NA	NA	NA	1.76015	2.76949	1.86796
pla > nuc	Nitab4.5_0005034g0010.1	Invertase inhibitor IPR006501 Pectinesterase inhibitor	NA	NA	IPR006501	Pectinesterase inhibitor domain	1.8459	3.15809	2.51043
pla > nuc	Nitab4.5_0005076g0020.1	PVR3-like protein IPR003612 Plant lipid transfer protein_seed storage_trypsin-alpha amylase inhibitor	Bifunctional inhibitor/lipid-transfer protein/seed storage 2S albumin superfamily protein	Putative lipid-transfer protein DIR1 OS=Arabidopsis thaliana GN=DIR1 PE=1 SV=1	IPR016140	Bifunctional inhibitor/plant lipid transfer protein/seed storage helical domain	4.71524	5.71896	4.79962
pla > nuc	Nitab4.5_0005126g0020.1	5_apos-3_apos exoribonuclease 2 IPR017151 5-3 exoribonuclease 2	AIN1, EIN5, XRN4, ATXRN4: exoribonuclease 4	5'-3' exoribonuclease 4 OS=Arabidopsis thaliana GN=XRN4 PE=2 SV=1	IPR004859, IPR027073	Putative 5-3 exonuclease, 5'-3' exoribonuclease	2.4975	3.50288	2.57826
pla > nuc	Nitab4.5_0005169g0070.1	Unknown Protein	unknown protein similar to AT1G09645.1	NA	NA	NA	2.37002	4.62428	3.89029
pla > nuc	Nitab4.5_0005428g0040.1	DNA binding protein	unknown protein similar to AT1G29270.1	NA	NA	NA	1.56985	2.77815	1.92137
pla > nuc	Nitab4.5_0005440g0030.1	DAG protein	cobalt ion binding	Uncharacterized protein At3g15000, mitochondrial OS=Arabidopsis thaliana GN=At3g15000 PE=1 SV=1	NA	NA	6.10148	7.44725	6.33039
pla > nuc	Nitab4.5_0005522g0010.1	RNA exonuclease 4 IPR006055 Exonuclease	Polynucleotidyl transferase, ribonuclease H-like superfamily protein	RNA exonuclease 4 OS=Homo sapiens GN=REXO4 PE=1 SV=2	IPR006055, IPR013520, IPR012337	Exonuclease, Exonuclease, RNase T/DNA polymerase III, Ribonuclease H-like domain	2.73557	3.86245	2.98683
pla > nuc	Nitab4.5_0005726g0010.1	Knotted-like homeobox protein IPR005541 KNOX2	KNAT1, BP, BP1: KNOTTED-like from Arabidopsis thaliana	Homeotic protein knotted-1 OS=Solanum lycopersicum GN=KN1 PE=2 SV=1	IPR005539, IPR017970, IPR001356, IPR009057, IPR008422, IPR005540, IPR005541	ELK, Homeobox, conserved site, Homeobox domain, Homeodomain-like, Homeobox KN domain, KNOX1, KNOX2	2.5283	3.66109	2.71568
pla > nuc	Nitab4.5_0005935g0020.1	Ribosomal protein L15 IPR000439 Ribosomal protein L15e	Ribosomal protein L23/L15e family protein	60S ribosomal protein L15 OS=Petunia hybrida GN=RPL15 PE=2 SV=1	IPR000439, IPR012678, IPR020925, IPR024794	Ribosomal protein L15e, Ribosomal protein L23/L15e core domain, Ribosomal protein L15e, conserved site, Ribosomal protein L15e core domain	6.02782	7.03558	5.96886
pla > nuc	Nitab4.5_0006207g0040.1	TraB family protein IPR002816 Pheromone shutdown-related, TraB	TraB family protein	NA	IPR002816	Pheromone shutdown, TraB	0.49892	1.67301	1.1968
pla > nuc	Nitab4.5_0006340g0020.1	Unknown Protein	NA	NA	NA	NA	2.54132	3.69079	3.44551
pla > nuc	Nitab4.5_0006963g0050.1	Lysine ketoglutarate reductase trans-splicing related 1 IPR007877 Protein of unknown function DUF707	Protein of unknown function (DUF707)	NA	IPR007877	Protein of unknown function DUF707	0.941206	1.96133	0.51783
pla > nuc	Nitab4.5_0008166g0030.1	Dopamine beta-monooxygenase IPR007613 Protein of unknown function DUF568, DOMON-like	Auxin-responsive family protein	NA	IPR006593, IPR005018, IPR017214, IPR004877	Cytochrome b561/ferric reductase transmembrane, DOMON domain, Uncharacterised conserved protein UCP037471, Cytochrome b561, eukaryote	1.40506	2.44252	1.26743
pla > nuc	Nitab4.5_0008782g0070.1	Glucan endo-1 3-beta-glucosidase 4 IPR012946 X8	Carbohydrate-binding X8 domain superfamily protein	Glucan endo-1,3-beta-glucosidase 1 OS=Arabidopsis thaliana GN=At1g11820 PE=1 SV=3	IPR012946	X8	2.17092	3.1734	2.61286
pla > nuc	Nitab4.5_0009314g0010.1	Genomic DNA chromosome 3 P1 clone MSD24	NA	NA	IPR025486	Domain of unknown function DUF4378	1.66676	2.73649	1.984
nuc < WT	Nitab4.5_0000033g0360.1	UPF0497 membrane protein 17 IPR006702 Uncharacterised protein family UPF0497, trans-membrane plant	NA	NA	IPR006702	Uncharacterised protein family UPF0497, trans-membrane plant	4.92446	4.47548	5.99037
nuc < WT	Nitab4.5_0000109g0570.1	NA	NA	NA	NA	NA	2.14102	3.78888	3.32797
nuc < WT	Nitab4.5_0000184g0110.1	WRKY family transcription factor IPR003657 DNA-binding WRKY	WRKY13, ATWRKY13: WRKY DNA-binding protein 13	Probable WRKY transcription factor 13 OS=Arabidopsis thaliana GN=WRKY13 PE=2 SV=1	IPR003657	DNA-binding WRKY	0.862567	2.08747	1.91491
nuc < WT	Nitab4.5_0000288g0110.1	class IV heat shock protein IPR002068 Heat shock protein Hsp20	ATHSP22.0: HSP20-like chaperones superfamily protein	22.7 kDa class IV heat shock protein OS=Pisum sativum GN=HSP22.7 PE=2 SV=1	IPR002068, IPR008978	Alpha crystallin/Hsp20 domain, HSP20-like chaperone	1.70952	0.955523	2.92399
nuc < WT	Nitab4.5_0000319g0100.1	Avr9_Cf-9 rapidly elicited protein 65	NA	NA	NA	NA	3.09904	3.25344	4.20339
nuc < WT	Nitab4.5_0000363g0090.1	NA	NA	NA	IPR011332, IPR002906	Zinc-binding ribosomal protein, Ribosomal protein S27a	3.37396	5.4153	4.62396
nuc < WT	Nitab4.5_0000388g0070.1	Cation diffusion facilitator 9 IPR002524 Cation efflux protein	Cation efflux family protein	Metal tolerance protein 10 OS=Arabidopsis thaliana GN=MTP10 PE=2 SV=1	IPR002524, IPR027469	Cation efflux protein, Cation efflux protein transmembrane domain	0.992585	0.727171	2.08806
nuc < WT	Nitab4.5_0000483g0080.1	TMV response-related protein	unknown protein similar to AT2G23690.1	NA	IPR025322	Protein of unknown function DUF4228, plant	1.62658	2.03858	2.63777
nuc < WT	Nitab4.5_0000850g0090.1	Unknown Protein	NA	NA	IPR026961	PGG domain	1.46202	1.90201	2.5176
nuc < WT	Nitab4.5_0000856g0240.1	Trigger factor IPR008881 Trigger factor, ribosome-binding, bacterial	NA	NA	NA	NA	2.4144	3.25912	3.52887
nuc < WT	Nitab4.5_0000888g0020.1	Zinc finger family protein IPR007087 Zinc finger, C2H2-type	C2H2-type zinc finger family protein	Zinc finger protein ZAT11 OS=Arabidopsis thaliana GN=ZAT11 PE=2 SV=1	IPR007087, IPR013087, IPR015880	Zinc finger, C2H2, Zinc finger C2H2-type/integrase DNA-binding domain, Zinc finger, C2H2-like	2.39484	1.80953	3.48913
nuc < WT	Nitab4.5_0000904g0130.1	Cytochrome P450	CYP78A7: cytochrome P450, family 78, subfamily A, polypeptide 7	Cytochrome P450 78A7 OS=Arabidopsis thaliana GN=CYP78A7 PE=2 SV=1	IPR001128	Cytochrome P450	0.747267	2.12707	1.91469
nuc < WT	Nitab4.5_0001072g0040.1	Primary rRNA-binding ribosomal protein component of the large (60S) ribosomal subunit IPR012678 Ribosomal protein L23_L15e, core	RPL23AB: ribosomal protein L23AB	60S ribosomal protein L23a OS=Daucus carota GN=RPL23A PE=2 SV=1	IPR013025, IPR012677, IPR012678	Ribosomal protein L25/L23, Nucleotide-binding, alpha-beta plait, Ribosomal protein L23/L15e core domain	2.28612	3.05421	3.34473
nuc < WT	Nitab4.5_0001083g0010.1	Ethylene-responsive transcription factor 4 IPR001471 Pathogenesis-related transcriptional factor and ERF, DNA-binding	CBF1, DREB1B, ATCBF1: C-repeat/DRE binding factor 1	Dehydration-responsive element-binding protein 1B OS=Arabidopsis thaliana GN=DREB1B PE=2 SV=2	IPR001471, IPR016177	AP2/ERF domain, DNA-binding domain	2.6704	0.569869	3.75936
nuc < WT	Nitab4.5_0001099g0060.1	Phytosulfokines 4 IPR009438 Phytosulfokine	ATPSK5, PSK5: phytosulfokine 5 precursor	Phytosulfokines 5 OS=Arabidopsis thaliana GN=PSK5 PE=2 SV=1	IPR009438	Phytosulfokine	3.14735	3.83742	4.40756
nuc < WT	Nitab4.5_0001155g0020.1	Tubulin folding cofactor	PFI, TFC E: tubulin folding cofactor E / Pfifferling (PFI)	Tubulin-folding cofactor E OS=Arabidopsis thaliana GN=TFCE PE=2 SV=1	NA	NA	1.93433	2.99853	3.0209
nuc < WT	Nitab4.5_0001231g0050.1	Ethylene responsive transcription factor 2b IPR001471 Pathogenesis-related transcriptional factor and ERF, DNA-binding	Integrase-type DNA-binding superfamily protein	Ethylene-responsive transcription factor ERF061 OS=Arabidopsis thaliana GN=ERF061 PE=2 SV=1	IPR001471, IPR016177	AP2/ERF domain, DNA-binding domain	1.48035	1.7157	2.54146
nuc < WT	Nitab4.5_0001231g0110.1	Eukaryotic translation initiation factor 4 gamma 2 (Fragment) IPR003891 Initiation factor eIF-4 gamma, MA3	MA3 domain-containing protein	NA	IPR003891, IPR016021	Initiation factor eIF-4 gamma, MA3, MIF4-like, type 1/2/3	1.98293	3.8217	3.11937
nuc < WT	Nitab4.5_0001668g0140.1	Pentatricopeptide repeat-containing protein IPR002625 Smr protein_MutS2 C-terminal	SVR7: pentatricopeptide (PPR) repeat-containing protein	Pentatricopeptide repeat-containing protein At4g16390, chloroplastic OS=Arabidopsis thaliana GN=P67 PE=1 SV=3	IPR002885, IPR011990	Pentatricopeptide repeat, Tetratricopeptide-like helical	0.500398	1.40442	1.564
nuc < WT	Nitab4.5_0002018g0010.1	Mitochondrial import inner membrane translocase subunit tim9 IPR004217 Mitochondrial inner membrane translocase complex, Tim8_9_10_13-zinc finger-like	TIM9, emb2474: Tim10/DDP family zinc finger protein	Mitochondrial import inner membrane translocase subunit Tim9 OS=Mesembryanthemum crystallinum GN=TIM9 PE=3 SV=1	IPR004217	Tim10/DDP family zinc finger	3.49477	5.3218	4.87866
nuc < WT	Nitab4.5_0002093g0110.1	Histidine phosphotransfer protein region	AHP1: histidine-containing phosphotransmitter 1	Histidine-containing phosphotransfer protein 1 OS=Arabidopsis thaliana GN=AHP1 PE=1 SV=1	IPR008207	Signal transduction histidine kinase, phosphotransfer (Hpt) domain	1.28791	2.30081	2.3184
nuc < WT	Nitab4.5_0002335g0030.1	Unknown Protein	unknown protein similar to AT2G32210.1	NA	IPR028144	Cysteine-rich transmembrane CYSTM domain	3.75196	4.88891	4.93602
nuc < WT	Nitab4.5_0002394g0010.1	Ethylene-responsive transcription factor 4 IPR001471 Pathogenesis-related transcriptional factor and ERF, DNA-binding	CBF2, DREB1C, FTQ4, ATCBF2: C-repeat/DRE binding factor 2	Dehydration-responsive element-binding protein 1C OS=Arabidopsis thaliana GN=DREB1C PE=2 SV=2	IPR001471, IPR016177	AP2/ERF domain, DNA-binding domain	3.13021	0.849751	4.52584
nuc < WT	Nitab4.5_0002456g0060.1	cDNA clone J100026I16 full insert sequence	unknown protein similar to AT3G03280.1	NA	IPR025322	Protein of unknown function DUF4228, plant	4.07673	3.01282	5.23638
nuc < WT	Nitab4.5_0002472g0030.1	Unknown Protein	NA	NA	NA	NA	1.83185	4.1589	3.3061
nuc < WT	Nitab4.5_0002570g0030.1	Glucan endo-1 3-beta-glucosidase 1 IPR012946 X8	Carbohydrate-binding X8 domain superfamily protein	Glucan endo-1,3-beta-glucosidase 3 OS=Arabidopsis thaliana GN=At2g01630 PE=1 SV=2	IPR012946	X8	0.945156	1.97825	2.04802
nuc < WT	Nitab4.5_0003498g0040.1	Zinc finger family protein IPR007087 Zinc finger, C2H2-type	RHL41, ZAT12: C2H2-type zinc finger family protein	Zinc finger protein ZAT12 OS=Arabidopsis thaliana GN=ZAT12 PE=2 SV=1	IPR015880, IPR007087, IPR013087	Zinc finger, C2H2-like, Zinc finger, C2H2, Zinc finger C2H2-type/integrase DNA-binding domain	1.43492	0.540568	2.58835
nuc < WT	Nitab4.5_0003901g0030.1	REF-like stress related protein 1 IPR008802 Rubber elongation factor	Rubber elongation factor protein (REF)	Stress-related protein OS=Vitis riparia GN=SRP PE=2 SV=1	IPR008802	Rubber elongation factor	1.22828	1.92618	2.47092
nuc < WT	Nitab4.5_0004074g0040.1	Telomere binding protein IPR001005 SANT, DNA-binding	TRFL9, ATTBP2: TRF-like 9	Telomere repeat-binding protein 3 OS=Arabidopsis thaliana GN=TRP3 PE=1 SV=1	NA	NA	0.892678	1.4334	2.27265
nuc < WT	Nitab4.5_0004384g0050.1	Calcium-binding EF hand family protein (Fragment) IPR011992 EF-Hand type	Calcium-binding EF-hand family protein	Calcium-binding protein PBP1 OS=Arabidopsis thaliana GN=PBP1 PE=1 SV=1	IPR011992, IPR002048, IPR018247	EF-hand domain pair, EF-hand domain, EF-Hand 1, calcium-binding site	4.30131	3.56794	5.40733
nuc < WT	Nitab4.5_0004624g0020.1	NA	NA	NA	NA	NA	3.58906	5.47258	5.55821
nuc < WT	Nitab4.5_0005169g0070.1	Unknown Protein	unknown protein similar to AT1G09645.1	NA	NA	NA	2.37002	4.62428	3.89029
pla < WT	Nitab4.5_0000010g0190.1	Unknown Protein	NA	NA	IPR021584	Thylakoid soluble phosphoprotein TSP9	8.36712	6.93055	8.69362
pla < WT	Nitab4.5_0000014g0290.1	Unknown Protein	NRP1, ATNRP1: nodulin-related protein 1	NA	NA	NA	7.64243	6.68305	8.09755
pla < WT	Nitab4.5_0000014g0440.1	Ninja-family protein Os03g0214200 IPR012463 Protein of unknown function DUF1675	NA	NA	IPR012463	Ninja	3.98647	3.23989	4.31049
pla < WT	Nitab4.5_0000019g0400.1	Membrane protein IPR017214 Uncharacterised conserved protein UCP037471	Auxin-responsive family protein	NA	IPR005018, IPR017214, IPR006593, IPR004877	DOMON domain, Uncharacterised conserved protein UCP037471, Cytochrome b561/ferric reductase transmembrane, Cytochrome b561, eukaryote	5.56261	4.55081	5.9643
pla < WT	Nitab4.5_0000021g0330.1	Genomic DNA chromosome 5 P1 clone MKP11 IPR001478 PDZ_DHR_GLGF	ENH1: rubredoxin family protein	NA	IPR004039	Rubredoxin-type fold	6.3847	5.50679	6.73659
pla < WT	Nitab4.5_0000024g0130.1	Chloroplast photosystem II subunit X (Fragment) IPR009518 Photosystem II protein PsbX	PSBX: photosystem II subunit X	NA	IPR009518	Photosystem II PsbX	9.37085	8.5454	9.67552
pla < WT	Nitab4.5_0000033g0360.1	UPF0497 membrane protein 17 IPR006702 Uncharacterised protein family UPF0497, trans-membrane plant	NA	NA	IPR006702	Uncharacterised protein family UPF0497, trans-membrane plant	4.92446	4.47548	5.99037
pla < WT	Nitab4.5_0000034g0110.1	Matrix metalloproteinase IPR001818 Peptidase M10A and M12B, matrixin and adamalysin	MMP: matrix metalloproteinase	Metalloendoproteinase 1 OS=Glycine max PE=1 SV=2	IPR002477, IPR024079, IPR021190, IPR006026, IPR001818	Peptidoglycan binding-like, Metallopeptidase, catalytic domain, Peptidase M10A, Peptidase, metallopeptidase, Peptidase M10, metallopeptidase	5.60131	4.9053	6.03298
pla < WT	Nitab4.5_0000035g0100.1	Homology to unknown gene (Fragment)	unknown protein similar to AT1G53250.1	NA	IPR003611	Nuclease associated modular domain 3	4.25404	2.53204	3.80266
pla < WT	Nitab4.5_0000035g0130.1	Phosphoenolpyruvate carboxylase 1 IPR015813 Pyruvate_Phosphoenolpyruvate kinase, catalytic core IPR001449 Phosphoenolpyruvate carboxylase	ATPPC1, PEPC1, ATPEPC1, PPC1: phosphoenolpyruvate carboxylase 1	Phosphoenolpyruvate carboxylase OS=Solanum tuberosum GN=PPC1 PE=2 SV=2	IPR015813, IPR018129, IPR022805, IPR021135	Pyruvate/Phosphoenolpyruvate kinase-like domain, Phosphoenolpyruvate carboxylase, active site, Phosphoenolpyruvate carboxylase, bacterial/plant-type, Phosphoenolpyruvate carboxylase	6.82319	4.93032	6.15091
pla < WT	Nitab4.5_0000036g0500.1	Calmodulin IPR011992 EF-Hand type	CML23: calmodulin like 23	Calcium-binding allergen Ole e 8 OS=Olea europaea PE=1 SV=1	IPR011992, IPR002048, IPR018247	EF-hand domain pair, EF-hand domain, EF-Hand 1, calcium-binding site	4.94497	4.37265	5.51087
pla < WT	Nitab4.5_0000038g0210.1	Hydrolase alpha_beta fold family protein IPR000073 Alpha_beta hydrolase fold-1	alpha/beta-Hydrolases superfamily protein	NA	IPR000073	Alpha/beta hydrolase fold-1	4.43579	3.79534	4.89688
pla < WT	Nitab4.5_0000040g0250.1	Dof zinc finger protein IPR003851 Zinc finger, Dof-type	CDF2: cycling DOF factor 2	Cyclic dof factor 2 OS=Arabidopsis thaliana GN=CDF2 PE=1 SV=2	IPR003851	Zinc finger, Dof-type	3.00807	2.14548	3.17289
pla < WT	Nitab4.5_0000041g0370.1	Acetyl esterase IPR013094 Alpha_beta hydrolase fold-3	alpha/beta-Hydrolases superfamily protein	Probable carboxylesterase 16 OS=Arabidopsis thaliana GN=CXE16 PE=2 SV=1	IPR013094	Alpha/beta hydrolase fold-3	1.73859	0.743267	2.35158
pla < WT	Nitab4.5_0000046g0020.1	WRKY transcription factor 1 IPR003657 DNA-binding WRKY	WRKY33, ATWRKY33: WRKY DNA-binding protein 33	Probable WRKY transcription factor 33 OS=Arabidopsis thaliana GN=WRKY33 PE=1 SV=2	IPR003657	DNA-binding WRKY	5.4814	4.36927	5.61024
pla < WT	Nitab4.5_0000057g0010.1	CONSTANS-like zinc finger protein IPR000315 Zinc finger, B-box	NA	NA	IPR000315	Zinc finger, B-box	3.733	3.12702	4.18974
pla < WT	Nitab4.5_0000057g0280.1	Zinc finger protein CONSTANS-LIKE 16 IPR010402 CCT domain	B-box type zinc finger protein with CCT domain	Zinc finger protein CONSTANS-LIKE 16 OS=Arabidopsis thaliana GN=COL16 PE=2 SV=2	IPR000315, IPR010402	Zinc finger, B-box, CCT domain	5.34303	4.05328	5.31252
pla < WT	Nitab4.5_0000060g0040.1	Chlorophyll a-b binding protein 7, chloroplastic IPR001344 Chlorophyll A-B binding protein	LHCA2: photosystem I light harvesting complex gene 2	Chlorophyll a-b binding protein, chloroplastic OS=Petunia hybrida PE=2 SV=1	IPR022796, IPR023329, IPR001344	Chlorophyll A-B binding protein, Chlorophyll a/b binding protein domain, Chlorophyll A-B binding protein, plant	10.161	9.33269	10.3917
pla < WT	Nitab4.5_0000063g0110.1	Heavy metal-associated domain containing protein expressed IPR006121 Heavy metal transport_detoxification protein	NA	NA	IPR006121	Heavy metal-associated domain, HMA	4.85782	3.44825	5.13111
pla < WT	Nitab4.5_0000068g0400.1	MYB transcription factor IPR015495 Myb transcription factor	MYB73, ATMYB73: myb domain protein 73	Transcription factor MYB44 OS=Arabidopsis thaliana GN=MYB44 PE=2 SV=1	IPR009057, IPR017930, IPR001005	Homeodomain-like, Myb domain, SANT/Myb domain	4.26752	3.80626	4.98509
pla < WT	Nitab4.5_0000071g0350.1	Superoxide dismutase IPR019833 Manganese_iron superoxide dismutase, binding site IPR001189 Manganese_iron superoxide dismutase	FSD2: Fe superoxide dismutase 2	Superoxide dismutase [Fe], chloroplastic (Fragment) OS=Nicotiana plumbaginifolia GN=SODB PE=2 SV=1	IPR019831, IPR001189, IPR019832, IPR019833	Manganese/iron superoxide dismutase, N-terminal, Manganese/iron superoxide dismutase, Manganese/iron superoxide dismutase, C-terminal, Manganese/iron superoxide dismutase, binding site	9.4107	8.29452	9.66756
pla < WT	Nitab4.5_0000073g0060.1	Chloroplast photosystem II subunit X (Fragment) IPR009518 Photosystem II protein PsbX	PSBX: photosystem II subunit X	NA	IPR009518	Photosystem II PsbX	9.77522	8.1056	9.68159
pla < WT	Nitab4.5_0000073g0270.1	Jasmonate ZIM-domain protein 1 IPR010399 Tify	JAZ1, TIFY10A: jasmonate-zim-domain protein 1	Protein TIFY 10A OS=Arabidopsis thaliana GN=TIFY10A PE=1 SV=1	IPR018467, IPR010399	CO/COL/TOC1, conserved site, Tify	1.79602	0.167071	1.1877
pla < WT	Nitab4.5_0000073g0320.1	Chlorophyll a-b binding protein, chloroplastic IPR001344 Chlorophyll A-B binding protein	LHCA6, LHCA2*1: photosystem I light harvesting complex gene 6	Chlorophyll a-b binding protein, chloroplastic OS=Petunia hybrida PE=2 SV=1	IPR023329, IPR001344, IPR022796	Chlorophyll a/b binding protein domain, Chlorophyll A-B binding protein, plant, Chlorophyll A-B binding protein	5.94477	2.67174	5.24575
pla < WT	Nitab4.5_0000073g0330.1	Ethylene-responsive transcription factor 4 IPR001471 Pathogenesis-related transcriptional factor and ERF, DNA-binding	Integrase-type DNA-binding superfamily protein	Ethylene-responsive transcription factor ERF017 OS=Arabidopsis thaliana GN=ERF017 PE=2 SV=1	IPR016177, IPR001471	DNA-binding domain, AP2/ERF domain	2.45826	0.213411	2.38635
pla < WT	Nitab4.5_0000073g0350.1	class I heat shock protein IPR002068 Heat shock protein Hsp20	HSP20-like chaperones superfamily protein	18.2 kDa class I heat shock protein OS=Medicago sativa GN=HSP18.2 PE=2 SV=1	IPR002068, IPR008978	Alpha crystallin/Hsp20 domain, HSP20-like chaperone	6.2197	4.5641	6.25689
pla < WT	Nitab4.5_0000073g0360.1	3-oxoacyl-(Acyl-carrier-protein) synthase 2 IPR000794 Beta-ketoacyl synthase	FAB1: fatty acid biosynthesis 1	3-oxoacyl-[acyl-carrier-protein] synthase II, chloroplastic OS=Arabidopsis thaliana GN=KAS2 PE=1 SV=1	IPR014031, IPR018201, IPR016038, IPR016039, IPR014030, IPR020841	Beta-ketoacyl synthase, C-terminal, Beta-ketoacyl synthase, active site, Thiolase-like, subgroup, Thiolase-like, Beta-ketoacyl synthase, N-terminal, Polyketide synthase, beta-ketoacyl synthase domain	4.1668	2.47362	3.56517
pla < WT	Nitab4.5_0000073g0370.1	chaperonin IPR017416 Chaperonin 21, chloroplast IPR018369 Chaperonin Cpn10, conserved site	CPN20: chaperonin 20	20 kDa chaperonin, chloroplastic OS=Arabidopsis thaliana GN=CPN21 PE=1 SV=2	IPR020818, IPR011032, IPR018369	Chaperonin Cpn10, GroES (chaperonin 10)-like, Chaperonin Cpn10, conserved site	6.39079	4.70541	5.76665
pla < WT	Nitab4.5_0000091g0300.1	Cold induced protein-like	OXS3, ATOXS3: oxidative stress 3	NA	NA	NA	5.58199	4.4622	5.77103
pla < WT	Nitab4.5_0000092g0060.1	Unknown Protein IPR018962 Domain of unknown function DUF1995	Domain of unknown function (DUF1995)	NA	IPR018962	Domain of unknown function DUF1995	4.13463	1.93868	3.692
pla < WT	Nitab4.5_0000092g0080.1	Kinesin-like protein IPR001752 Kinesin, motor region	ATK1, KATA, KATAP: kinesin 1	Kinesin-1 OS=Arabidopsis thaliana GN=ATK1 PE=2 SV=1	IPR001752, IPR027417, IPR019821, IPR027640	Kinesin, motor domain, P-loop containing nucleoside triphosphate hydrolase, Kinesin, motor region, conserved site, Kinesin-like protein	3.27448	1.66092	2.73017
pla < WT	Nitab4.5_0000092g0120.1	GRAS family transcription factor IPR005202 GRAS transcription factor	PAT1: GRAS family transcription factor	Chitin-inducible gibberellin-responsive protein 1 OS=Oryza sativa subsp. japonica GN=CIGR1 PE=2 SV=1	IPR005202	Transcription factor GRAS	3.04196	1.57586	3.0525
pla < WT	Nitab4.5_0000092g0190.1	Bile acid sodium symporter family protein IPR002657 Bile acid:sodium symporter	Sodium Bile acid symporter family	Probable sodium/metabolite cotransporter BASS1, chloroplastic OS=Arabidopsis thaliana GN=BASS1 PE=2 SV=1	IPR002657	Bile acid:sodium symporter	4.85286	2.97295	4.20652
pla < WT	Nitab4.5_0000092g0300.1	Vesicle-associated membrane family protein IPR008962 PapD-like	PapD-like superfamily protein	Vesicle-associated protein 4-2 OS=Arabidopsis thaliana GN=PVA42 PE=1 SV=1	IPR008962, IPR000535	PapD-like, MSP domain	4.11427	2.7485	3.86298
pla < WT	Nitab4.5_0000092g0320.1	Cyclic nucleotide gated channel IPR000595 Cyclic nucleotide-binding	ATCNGC4, CNGC4, HLM1, DND2: cyclic nucleotide-gated cation channel 4	Cyclic nucleotide-gated ion channel 4 OS=Arabidopsis thaliana GN=CNGC4 PE=2 SV=2	IPR000595, IPR005821, IPR014710, IPR018490	Cyclic nucleotide-binding domain, Ion transport domain, RmlC-like jelly roll fold, Cyclic nucleotide-binding-like	5.81397	3.85481	5.28467
pla < WT	Nitab4.5_0000092g0390.1	50S ribosomal protein L13 IPR005823 Ribosomal protein L13, bacterial-type	emb1473: Ribosomal protein L13 family protein	50S ribosomal protein L13, chloroplastic OS=Arabidopsis thaliana GN=RPL13 PE=2 SV=1	IPR005823, IPR005822, IPR023564, IPR023563	Ribosomal protein L13, bacterial-type, Ribosomal protein L13, Ribosomal protein L13 domain, Ribosomal protein L13, conserved site	8.16485	5.97893	7.58582
pla < WT	Nitab4.5_0000100g0280.1	Photosystem I reaction center subunit X psaK IPR017493 Photosystem I reaction center, PsaK, plant	PSAK: photosystem I subunit K	Photosystem I reaction center subunit psaK, chloroplastic OS=Arabidopsis thaliana GN=PSAK PE=2 SV=2	IPR000549, IPR017493, IPR023618, IPR016370	Photosystem I PsaG/PsaK protein, Photosystem I PsaK, reaction centre, plant, Photosystem I PsaG/PsaK domain, Photosystem I PsaG/PsaK, plant	10.1339	9.24663	10.4061
pla < WT	Nitab4.5_0000102g0070.1	Unknown Protein	unknown protein similar to AT3G47070.1	NA	IPR021584	Thylakoid soluble phosphoprotein TSP9	8.47128	7.0112	8.40738
pla < WT	Nitab4.5_0000102g0310.1	cDNA clone 002-143-C11 full insert sequence-binding domain	PTAC16: plastid transcriptionally active 16	NA	IPR016040	NAD(P)-binding domain	7.91548	7.19533	8.25215
pla < WT	Nitab4.5_0000102g0450.1	Copper transporter IPR007274 Ctr copper transporter	COPT1: copper transporter 1	Copper transporter 1 OS=Arabidopsis thaliana GN=COPT1 PE=2 SV=2	IPR007274	Ctr copper transporter	4.98634	3.70558	5.20616
pla < WT	Nitab4.5_0000106g0180.1	Arabidopsis thaliana genomic DNA chromosome 5 P1 clone MOK16 IPR007608 Protein of unknown function DUF584	Protein of unknown function, DUF584	NA	IPR007608	Senescence regulator S40	7.64032	6.37303	7.71536
pla < WT	Nitab4.5_0000108g0110.1	Oxygen-evolving enhancer protein 1 of photosystem II IPR002628 Photosystem II manganese-stabilizing protein PsbO	PSBO-1, OEE1, OEE33, OE33, PSBO1, MSP-1: PS II oxygen-evolving complex 1	Oxygen-evolving enhancer protein 1, chloroplastic OS=Nicotiana tabacum GN=PSBO PE=2 SV=1	IPR002628, IPR011250	Photosystem II PsbO, manganese-stabilising, Outer membrane protein/outer membrane enzyme PagP , beta-barrel	10.9789	10.2366	11.2638
pla < WT	Nitab4.5_0000119g0170.1	Receptor-like protein kinase IPR002290 Serine_threonine protein kinase	Protein kinase superfamily protein	Probable LRR receptor-like serine/threonine-protein kinase At1g53430 OS=Arabidopsis thaliana GN=At1g53430 PE=1 SV=1	IPR000719, IPR002290, IPR011009, IPR001245, IPR008271, IPR017441	Protein kinase domain, Serine/threonine- / dual specificity protein kinase, catalytic domain, Protein kinase-like domain, Serine-threonine/tyrosine-protein kinase catalytic domain, Serine/threonine-protein kinase, active site, Protein kinase, ATP binding site	2.0814	1.91171	2.94521
pla < WT	Nitab4.5_0000125g0360.1	Unknown Protein	NA	NA	NA	NA	5.53011	4.08534	5.26848
pla < WT	Nitab4.5_0000140g0190.1	F-box protein PP2-B1 IPR001810 Cyclin-like F-box	AtPP2-A13, PP2-A13: phloem protein 2-A13	F-box protein PP2-A13 OS=Arabidopsis thaliana GN=PP2A13 PE=1 SV=1	IPR025886, IPR001810	Phloem protein 2-like, F-box domain	4.08383	3.1579	4.44543
pla < WT	Nitab4.5_0000152g0160.1	Unknown Protein IPR000136 Oleosin	NA	NA	IPR000136	Oleosin	1.60139	1.27163	2.37943
pla < WT	Nitab4.5_0000163g0340.1	Nitrate transporter IPR000109 TGF-beta receptor, type I_II extracellular region	Major facilitator superfamily protein	Nitrate transporter 1.4 OS=Arabidopsis thaliana GN=NRT1.4 PE=1 SV=1	IPR018456, IPR016196, IPR000109	PTR2 family proton/oligopeptide symporter, conserved site, Major facilitator superfamily domain, general substrate transporter, Proton-dependent oligopeptide transporter family	5.81238	4.58431	5.76488
pla < WT	Nitab4.5_0000164g0180.1	Zinc-finger protein IPR007087 Zinc finger, C2H2-type	STZ, ZAT10: salt tolerance zinc finger	Zinc finger protein ZAT10 OS=Arabidopsis thaliana GN=ZAT10 PE=2 SV=1	IPR007087, IPR013087, IPR015880	Zinc finger, C2H2, Zinc finger C2H2-type/integrase DNA-binding domain, Zinc finger, C2H2-like	5.83009	4.82522	6.36128
pla < WT	Nitab4.5_0000167g0160.1	GCN5-related N-acetyltransferase IPR000182 GCN5-related N-acetyltransferase	Acyl-CoA N-acyltransferases (NAT) superfamily protein	NA	IPR000182, IPR016181	GNAT domain, Acyl-CoA N-acyltransferase	4.20017	3.31228	4.66153
pla < WT	Nitab4.5_0000173g0170.1	Unknown Protein	unknown protein similar to AT5G22875.2	NA	NA	NA	4.67965	3.27228	4.79234
pla < WT	Nitab4.5_0000173g0270.1	Ring H2 finger protein IPR011016 Zinc finger, RING-CH-type	RING/U-box superfamily protein	RING-H2 finger protein ATL57 OS=Arabidopsis thaliana GN=ATL57 PE=2 SV=1	IPR001841, IPR013083, IPR011016	Zinc finger, RING-type, Zinc finger, RING/FYVE/PHD-type, Zinc finger, RING-CH-type	3.25083	2.16016	3.17383
pla < WT	Nitab4.5_0000184g0240.1	Ras-related protein Rab-7 IPR003579 Ras small GTPase, Rab type	RAB7, ATRABG3B, RAB75, RABG3B: RAB GTPase homolog G3B	Ras-related protein Rab7 OS=Glycine max PE=2 SV=1	IPR003579, IPR005225, IPR001806, IPR020849, IPR003578, IPR002041, IPR027417	Small GTPase superfamily, Rab type, Small GTP-binding protein domain, Small GTPase superfamily, Small GTPase superfamily, Ras type, Small GTPase superfamily, Rho type, Ran GTPase, P-loop containing nucleoside triphosphate hydrolase	3.97815	2.86406	4.06231
pla < WT	Nitab4.5_0000188g0090.1	Chaperone protein dnaJ 11 IPR001623 Heat shock protein DnaJ, N-terminal	Chaperone DnaJ-domain superfamily protein	Chaperone protein dnaJ 11, chloroplastic OS=Arabidopsis thaliana GN=ATJ11 PE=1 SV=2	IPR001623	DnaJ domain	4.3596	3.28326	4.79282
pla < WT	Nitab4.5_0000203g0250.1	Unknown Protein IPR012442 Protein of unknown function DUF1645	Protein of unknown function (DUF1645)	NA	IPR012442	Protein of unknown function DUF1645, plant	5.65611	4.88099	6.16408
pla < WT	Nitab4.5_0000207g0410.1	Calcium-binding EF hand family protein (Fragment) IPR011992 EF-Hand type	Calcium-binding EF-hand family protein	Calcium-binding protein PBP1 OS=Arabidopsis thaliana GN=PBP1 PE=1 SV=1	IPR011992, IPR018247, IPR002048	EF-hand domain pair, EF-Hand 1, calcium-binding site, EF-hand domain	6.51389	5.99759	7.17735
pla < WT	Nitab4.5_0000207g0450.1	Calcium-binding EF hand family protein (Fragment) IPR011992 EF-Hand type	Calcium-binding EF-hand family protein	Calcium-binding protein PBP1 OS=Arabidopsis thaliana GN=PBP1 PE=1 SV=1	IPR011992	EF-hand domain pair	5.39807	4.26971	6.04192
pla < WT	Nitab4.5_0000212g0150.1	Uncharacterized ACR COG1678 family protein IPR003774 Protein of unknown function DUF179	Protein of unknown function (DUF179)	NA	IPR003774	Protein of unknown function UPF0301	6.05087	5.01964	6.40191
pla < WT	Nitab4.5_0000223g0340.1	WRKY transcription factor-30 IPR003657 DNA-binding WRKY	NA	NA	IPR003657	DNA-binding WRKY	2.16831	1.23554	2.55616
pla < WT	Nitab4.5_0000224g0050.1	Calcium-transporting ATPase 1 IPR006408 ATPase, P-type, calcium-transporting, PMCA-type	ATPase E1-E2 type family protein / haloacid dehalogenase-like hydrolase family protein	Calcium-transporting ATPase 12, plasma membrane-type OS=Arabidopsis thaliana GN=ACA12 PE=2 SV=1	IPR023299, IPR004014, IPR008250, IPR023298	P-type ATPase, cytoplasmic domain N, Cation-transporting P-type ATPase, N-terminal, P-type ATPase, A domain, P-type ATPase, transmembrane domain	1.51018	0.545043	1.86742
pla < WT	Nitab4.5_0000224g0060.1	Calcium-transporting ATPase 1 IPR006408 ATPase, P-type, calcium-transporting, PMCA-type	ATPase E1-E2 type family protein / haloacid dehalogenase-like hydrolase family protein	Putative calcium-transporting ATPase 13, plasma membrane-type OS=Arabidopsis thaliana GN=ACA13 PE=3 SV=1	IPR001757, IPR023298, IPR023214, IPR023299, IPR006068	Cation-transporting P-type ATPase, P-type ATPase, transmembrane domain, HAD-like domain, P-type ATPase, cytoplasmic domain N, Cation-transporting P-type ATPase, C-terminal	2.75791	1.11756	2.87546
pla < WT	Nitab4.5_0000244g0120.1	Receptor-like kinase IPR002290 Serine_threonine protein kinase	Protein kinase superfamily protein	Probable receptor-like serine/threonine-protein kinase At5g57670 OS=Arabidopsis thaliana GN=At5g57670 PE=2 SV=1	IPR008271, IPR000719, IPR013320, IPR017441, IPR011009, IPR001245, IPR002290	Serine/threonine-protein kinase, active site, Protein kinase domain, Concanavalin A-like lectin/glucanase, subgroup, Protein kinase, ATP binding site, Protein kinase-like domain, Serine-threonine/tyrosine-protein kinase catalytic domain, Serine/threonine- / dual specificity protein kinase, catalytic domain	4.0704	3.06719	4.28
pla < WT	Nitab4.5_0000244g0350.1	Xyloglucan endotransglucosylase_hydrolase 9 IPR016455 Xyloglucan endotransglucosylase_hydrolase IPR008263 Glycoside hydrolase, family 16, active site	XTR6, XTH23: xyloglucan endotransglycosylase 6	Probable xyloglucan endotransglucosylase/hydrolase protein 23 OS=Arabidopsis thaliana GN=XTH23 PE=2 SV=1	IPR013320, IPR008263, IPR000757, IPR008985, IPR016455, IPR010713	Concanavalin A-like lectin/glucanase, subgroup, Glycoside hydrolase, family 16, active site, Glycoside hydrolase, family 16, Concanavalin A-like lectin/glucanases superfamily, Xyloglucan endotransglucosylase/hydrolase, Xyloglucan endo-transglycosylase, C-terminal	6.09791	5.13568	6.40756
pla < WT	Nitab4.5_0000255g0080.1	Dof zinc finger protein 4 IPR003851 Zinc finger, Dof-type	ADOF1, DOF1: DOF zinc finger protein 1	Dof zinc finger protein DOF1.7 OS=Arabidopsis thaliana GN=DOF1.7 PE=2 SV=1	IPR003851	Zinc finger, Dof-type	2.71202	1.68037	2.71677
pla < WT	Nitab4.5_0000258g0320.1	F-box protein PP2-B1 IPR001810 Cyclin-like F-box	AtPP2-A13, PP2-A13: phloem protein 2-A13	F-box protein PP2-A13 OS=Arabidopsis thaliana GN=PP2A13 PE=1 SV=1	IPR001810, IPR025886	F-box domain, Phloem protein 2-like	1.50918	0.42636	1.61353
pla < WT	Nitab4.5_0000267g0120.1	Xylanase inhibitor (Fragment) IPR001461 Peptidase A1	Eukaryotic aspartyl protease family protein	NA	IPR021109, IPR001461	Aspartic peptidase domain, Aspartic peptidase	5.8721	3.73211	6.15269
pla < WT	Nitab4.5_0000278g0170.1	Fructose-1 6-bisphosphatase class 1 IPR000146 Fructose-1,6-bisphosphatase IPR000719 Protein kinase, core	SBPASE: sedoheptulose-bisphosphatase	Sedoheptulose-1,7-bisphosphatase, chloroplastic OS=Spinacia oleracea PE=2 SV=1	IPR023079, IPR000146, IPR020548	Sedoheptulose-1,7-bisphosphatase, Fructose-1,6-bisphosphatase class 1/Sedoheputulose-1,7-bisphosphatase, Fructose-1,6-bisphosphatase, active site	8.18378	7.11657	8.5026
pla < WT	Nitab4.5_0000280g0010.1	Ethylene-responsive transcription factor 4 IPR003340 Transcriptional factor B3	RAV1, EDF4: related to ABI3/VP1 1	AP2/ERF and B3 domain-containing transcription factor RAV1 OS=Arabidopsis thaliana GN=RAV1 PE=1 SV=1	IPR001471, IPR015300, IPR003340, IPR016177	AP2/ERF domain, DNA-binding pseudobarrel domain, B3 DNA binding domain, DNA-binding domain	2.79753	1.54364	2.86713
pla < WT	Nitab4.5_0000283g0170.1	Gibberellin-regulated protein 2 IPR003854 Gibberellin regulated protein	Gibberellin-regulated family protein	Snakin-2 OS=Solanum tuberosum GN=SN2 PE=1 SV=1	IPR003854	Gibberellin regulated protein	9.70548	8.29086	9.48908
pla < WT	Nitab4.5_0000288g0110.1	class IV heat shock protein IPR002068 Heat shock protein Hsp20	ATHSP22.0: HSP20-like chaperones superfamily protein	22.7 kDa class IV heat shock protein OS=Pisum sativum GN=HSP22.7 PE=2 SV=1	IPR002068, IPR008978	Alpha crystallin/Hsp20 domain, HSP20-like chaperone	1.70952	0.955523	2.92399
pla < WT	Nitab4.5_0000309g0270.1	NA	NA	NA	NA	NA	2.72512	1.72495	3.22958
pla < WT	Nitab4.5_0000316g0030.1	Seed maturation protein IPR007011 Seed maturation protein	Seed maturation protein	Late embryogenesis abundant protein D-34 OS=Gossypium hirsutum PE=4 SV=1	IPR007011	Seed maturation protein	3.22997	1.94644	3.41636
pla < WT	Nitab4.5_0000319g0150.1	Avr9_Cf-9 rapidly elicited protein 65	NA	NA	NA	NA	4.91964	3.25638	5.61061
pla < WT	Nitab4.5_0000319g0160.1	Avr9_Cf-9 rapidly elicited protein 65	NA	NA	NA	NA	6.34856	5.15448	7.06835
pla < WT	Nitab4.5_0000319g0220.1	Heat shock protein IPR002068 Heat shock protein Hsp20	HSP21: heat shock protein 21	Small heat shock protein, chloroplastic OS=Petunia hybrida GN=HSP22 PE=2 SV=1	IPR002068, IPR008978	Alpha crystallin/Hsp20 domain, HSP20-like chaperone	3.56502	1.27089	2.75645
pla < WT	Nitab4.5_0000332g0050.1	CT099 (Fragment) IPR003245 Plastocyanin-like	ENODL2, AtENODL2: early nodulin-like protein 2	Early nodulin-like protein 2 OS=Arabidopsis thaliana GN=At4g27520 PE=1 SV=1	IPR003245, IPR008972	Plastocyanin-like, Cupredoxin	9.52035	7.68225	9.07284
pla < WT	Nitab4.5_0000332g0230.1	RING-finger protein-like IPR018957 Zinc finger, C3HC4 RING-type	NA	NA	IPR001841, IPR013083	Zinc finger, RING-type, Zinc finger, RING/FYVE/PHD-type	2.71313	1.47648	2.53082
pla < WT	Nitab4.5_0000332g0240.1	Genomic DNA chromosome 5 P1 clone MFC19 IPR007658 Protein of unknown function DUF594	NA	NA	IPR025315, IPR007658	Domain of unknown function DUF4220, Protein of unknown function DUF594	2.91609	1.78617	3.04601
pla < WT	Nitab4.5_0000335g0220.1	Chlorophyll a-b binding protein 6A, chloroplastic IPR001344 Chlorophyll A-B binding protein	LHCB4.2: light harvesting complex photosystem II	Chlorophyll a-b binding protein CP29.2, chloroplastic OS=Arabidopsis thaliana GN=LHCB4.2 PE=1 SV=1	IPR001344, IPR023329, IPR022796	Chlorophyll A-B binding protein, plant, Chlorophyll a/b binding protein domain, Chlorophyll A-B binding protein	12.7624	11.7217	13.0978
pla < WT	Nitab4.5_0000350g0260.1	cDNA clone J100026I16 full insert sequence	unknown protein similar to AT3G03280.1	NA	IPR025322	Protein of unknown function DUF4228, plant	2.89886	1.01837	3.17584
pla < WT	Nitab4.5_0000351g0060.1	Photosystem I reaction center subunit VI-1, chloroplastic IPR004928 Photosystem I reaction centre subunit VI	PSAH-1: photosystem I subunit H-1	Photosystem I reaction center subunit VI-1, chloroplastic OS=Arabidopsis thaliana GN=PSAH1 PE=2 SV=1	IPR004928, IPR023833	Photosystem I PsaH, reaction centre subunit VI, Signal peptide, camelysin	10.8191	9.97396	11.0942
pla < WT	Nitab4.5_0000365g0130.1	Pto-like, Serine_threonine kinase protein, resistance protein	CCR4: CRINKLY4 related 4	Serine/threonine-protein kinase-like protein CCR4 OS=Arabidopsis thaliana GN=CCR4 PE=1 SV=1	IPR011009, IPR009091, IPR000719, IPR002290, IPR013320, IPR017441, IPR008271	Protein kinase-like domain, Regulator of chromosome condensation 1/beta-lactamase-inhibitor protein II, Protein kinase domain, Serine/threonine- / dual specificity protein kinase, catalytic domain, Concanavalin A-like lectin/glucanase, subgroup, Protein kinase, ATP binding site, Serine/threonine-protein kinase, active site	1.63806	1.08521	2.44343
pla < WT	Nitab4.5_0000369g0100.1	Baculoviral IAP repeat-containing 3 IPR001841 Zinc finger, RING-type	SBP (S-ribonuclease binding protein) family protein	NA	IPR001841	Zinc finger, RING-type	1.33629	1.21713	2.25339
pla < WT	Nitab4.5_0000377g0190.1	Glutamyl-tRNA reductase IPR000343 Tetrapyrrole biosynthesis, glutamyl-tRNA reductase	HEMA1: Glutamyl-tRNA reductase family protein	Glutamyl-tRNA reductase 1, chloroplastic OS=Cucumis sativus GN=HEMA1 PE=2 SV=1	IPR016040, IPR015896, IPR018214, IPR000343, IPR006151, IPR015895	NAD(P)-binding domain, Tetrapyrrole biosynthesis, glutamyl-tRNA reductase, dimerisation domain, Tetrapyrrole biosynthesis, glutamyl-tRNA reductase, conserved site, Tetrapyrrole biosynthesis, glutamyl-tRNA reductase, Quinate/shikimate 5-dehydrogenase/glutamyl-tRNA reductase, Tetrapyrrole biosynthesis, glutamyl-tRNA reductase, N-terminal	8.92009	7.85777	9.34368
pla < WT	Nitab4.5_0000380g0160.1	CCR4-NOT transcription complex subunit 7 IPR006941 Ribonuclease CAF1	Polynucleotidyl transferase, ribonuclease H-like superfamily protein	Probable CCR4-associated factor 1 homolog 9 OS=Arabidopsis thaliana GN=CAF1-9 PE=2 SV=1	IPR012337, IPR006941	Ribonuclease H-like domain, Ribonuclease CAF1	6.2607	4.57353	6.95968
pla < WT	Nitab4.5_0000381g0320.1	Tumor susceptibility protein 101 (Fragment) IPR008883 Tumour susceptibility gene 101	ELC, ATELC: Ubiquitin-conjugating enzyme/RWD-like protein	Protein ELC OS=Arabidopsis thaliana GN=ELC PE=1 SV=1	IPR017916, IPR016135, IPR008883	Steadiness box, Ubiquitin-conjugating enzyme/RWD-like, Ubiquitin E2 variant, N-terminal	5.11181	4.50897	5.5248
pla < WT	Nitab4.5_0000382g0110.1	Oxygen-evolving enhancer protein 1 of photosystem II IPR002628 Photosystem II manganese-stabilizing protein PsbO	PSBO-1, OEE1, OEE33, OE33, PSBO1, MSP-1: PS II oxygen-evolving complex 1	Oxygen-evolving enhancer protein 1, chloroplastic OS=Nicotiana tabacum GN=PSBO PE=2 SV=1	IPR011250, IPR002628	Outer membrane protein/outer membrane enzyme PagP , beta-barrel, Photosystem II PsbO, manganese-stabilising	9.07518	8.08254	9.40559
pla < WT	Nitab4.5_0000385g0230.1	Photosystem I reaction center subunit IV A IPR003375 Photosystem I reaction centre subunit IV_PsaE	PSAE-2: photosystem I subunit E-2	Photosystem I reaction center subunit IV B, chloroplastic OS=Nicotiana sylvestris GN=PSAEB PE=1 SV=1	IPR003375, IPR008990	Photosystem I PsaE, reaction centre subunit IV, Electron transport accessory protein-like domain	10.1177	9.30132	10.532
pla < WT	Nitab4.5_0000388g0070.1	Cation diffusion facilitator 9 IPR002524 Cation efflux protein	Cation efflux family protein	Metal tolerance protein 10 OS=Arabidopsis thaliana GN=MTP10 PE=2 SV=1	IPR002524, IPR027469	Cation efflux protein, Cation efflux protein transmembrane domain	0.992585	0.727171	2.08806
pla < WT	Nitab4.5_0000394g0140.1	Unknown Protein	NA	NA	NA	NA	5.74158	4.59213	5.75961
pla < WT	Nitab4.5_0000407g0110.1	Glyceraldehyde-3-phosphate dehydrogenase B IPR000173 Glyceraldehyde 3-phosphate dehydrogenase	GAPB: glyceraldehyde-3-phosphate dehydrogenase B subunit	Glyceraldehyde-3-phosphate dehydrogenase B, chloroplastic OS=Pisum sativum GN=GAPB PE=1 SV=2	IPR020831, IPR020828, IPR016040, IPR020830, IPR020829, IPR003823, IPR006424	Glyceraldehyde/Erythrose phosphate dehydrogenase family, Glyceraldehyde 3-phosphate dehydrogenase, NAD(P) binding domain, NAD(P)-binding domain, Glyceraldehyde 3-phosphate dehydrogenase, active site, Glyceraldehyde 3-phosphate dehydrogenase, catalytic domain, Domain of unknown function CP12, Glyceraldehyde-3-phosphate dehydrogenase, type I	9.06338	8.30904	9.39008
pla < WT	Nitab4.5_0000410g0190.1	Peptidyl-prolyl cis-trans isomerase IPR002130 Peptidyl-prolyl cis-trans isomerase, cyclophilin-type	Cyclophilin-like peptidyl-prolyl cis-trans isomerase family protein	NA	IPR002130	Cyclophilin-like peptidyl-prolyl cis-trans isomerase domain	6.49789	5.43975	6.62223
pla < WT	Nitab4.5_0000412g0030.1	Unknown Protein	NA	NA	NA	NA	4.70138	3.73833	5.23061
pla < WT	Nitab4.5_0000430g0170.1	Mitogen-activated protein kinase kinase IPR002290 Serine_threonine protein kinase	ATMKK9, MKK9: MAP kinase kinase 9	Mitogen-activated protein kinase kinase 5 OS=Arabidopsis thaliana GN=MKK5 PE=1 SV=2	IPR017441, IPR000719, IPR008271, IPR002290, IPR011009	Protein kinase, ATP binding site, Protein kinase domain, Serine/threonine-protein kinase, active site, Serine/threonine- / dual specificity protein kinase, catalytic domain, Protein kinase-like domain	5.82112	4.96485	5.9792
pla < WT	Nitab4.5_0000483g0270.1	Phytoene synthase 2	PSY: PHYTOENE SYNTHASE	Phytoene synthase, chloroplastic OS=Capsicum annuum GN=PSY1 PE=2 SV=1	IPR002060, IPR019845, IPR008949	Squalene/phytoene synthase, Squalene/phytoene synthase, conserved site, Terpenoid synthase	6.9945	6.02386	7.23116
pla < WT	Nitab4.5_0000495g0040.1	Chlorophyll a-b binding protein 3C-like IPR001344 Chlorophyll A-B binding protein	CAB1, AB140, CAB140, LHCB1.3: chlorophyll A/B binding protein 1	Chlorophyll a-b binding protein 7, chloroplastic OS=Nicotiana tabacum GN=CAB7 PE=3 SV=1	IPR022796, IPR023329, IPR001344	Chlorophyll A-B binding protein, Chlorophyll a/b binding protein domain, Chlorophyll A-B binding protein, plant	10.8818	9.40934	11.4679
pla < WT	Nitab4.5_0000500g0010.1	Unknown Protein	NA	NA	NA	NA	3.5657	2.27238	4.00399
pla < WT	Nitab4.5_0000516g0110.1	Ethylene-responsive transcription factor 4 IPR001471 Pathogenesis-related transcriptional factor and ERF, DNA-binding	ATERF-4, ERF4, RAP2.5, ATERF4: ethylene responsive element binding factor 4	Ethylene-responsive transcription factor 4 OS=Nicotiana sylvestris GN=ERF4 PE=2 SV=1	IPR001471, IPR016177	AP2/ERF domain, DNA-binding domain	5.62595	4.91378	6.08681
pla < WT	Nitab4.5_0000525g0300.1	Os06g0183700 protein (Fragment)	NA	NA	NA	NA	1.57458	0.775554	1.98744
pla < WT	Nitab4.5_0000527g0200.1	Palmitoyltransferase PFA4 IPR001594 Zinc finger, DHHC-type	unknown protein similar to AT5G02160.1	NA	IPR001305	Heat shock protein DnaJ, cysteine-rich domain	9.24259	8.0358	9.52429
pla < WT	Nitab4.5_0000527g0230.1	Ribulose-1 5-bisphosphate carboxylase_oxygenase activase 1 IPR003959 ATPase, AAA-type, core	RCA: rubisco activase	Ribulose bisphosphate carboxylase/oxygenase activase 2, chloroplastic OS=Nicotiana tabacum GN=RCA PE=2 SV=1	IPR027417, IPR003959	P-loop containing nucleoside triphosphate hydrolase, ATPase, AAA-type, core	12.3882	11.5531	12.6304
pla < WT	Nitab4.5_0000532g0070.1	Cytochrome P450	CYP707A1: cytochrome P450, family 707, subfamily A, polypeptide 1	Abscisic acid 8'-hydroxylase 1 OS=Arabidopsis thaliana GN=CYP707A1 PE=2 SV=1	IPR001128, IPR002401, IPR017972	Cytochrome P450, Cytochrome P450, E-class, group I, Cytochrome P450, conserved site	4.04501	2.70608	5.00669
pla < WT	Nitab4.5_0000569g0020.1	Zinc-finger protein IPR007087 Zinc finger, C2H2-type	STZ, ZAT10: salt tolerance zinc finger	Zinc finger protein ZAT10 OS=Arabidopsis thaliana GN=ZAT10 PE=2 SV=1	IPR007087, IPR013087, IPR015880	Zinc finger, C2H2, Zinc finger C2H2-type/integrase DNA-binding domain, Zinc finger, C2H2-like	3.72608	2.8071	3.89893
pla < WT	Nitab4.5_0000575g0080.1	Unknown Protein	NA	NA	NA	NA	9.32759	8.35834	9.62337
pla < WT	Nitab4.5_0000600g0050.1	Ethylene responsive transcription factor 1a IPR001471 Pathogenesis-related transcriptional factor and ERF, DNA-binding	Integrase-type DNA-binding superfamily protein	Ethylene-responsive transcription factor 5 OS=Nicotiana tabacum GN=ERF5 PE=2 SV=1	IPR001471, IPR016177	AP2/ERF domain, DNA-binding domain	5.2988	3.38822	6.08246
pla < WT	Nitab4.5_0000600g0060.1	Ethylene-responsive transcription factor 2 IPR001471 Pathogenesis-related transcriptional factor and ERF, DNA-binding	Integrase-type DNA-binding superfamily protein	Ethylene-responsive transcription factor 5 OS=Nicotiana sylvestris GN=ERF5 PE=2 SV=1	IPR001471, IPR016177	AP2/ERF domain, DNA-binding domain	6.15977	4.27885	6.75126
pla < WT	Nitab4.5_0000608g0020.1	NA	NA	NA	NA	NA	1.34349	0.687732	1.84912
pla < WT	Nitab4.5_0000630g0080.1	Unknown Protein	unknown protein similar to AT5G19190.1	NA	NA	NA	6.08963	4.33111	5.95534
pla < WT	Nitab4.5_0000630g0170.1	Unknown Protein	Protein of unknown function (DUF3049)	Protein FANTASTIC FOUR 3 OS=Arabidopsis thaliana GN=FAF3 PE=2 SV=1	IPR021410	The fantastic four family	4.40776	3.80785	4.99453
pla < WT	Nitab4.5_0000634g0080.1	Thylakoid lumenal 19 kDa protein, chloroplastic IPR016123 Mog1_PsbP, alpha_beta_alpha sandwich	Mog1/PsbP/DUF1795-like photosystem II reaction center PsbP family protein	Thylakoid lumenal 19 kDa protein, chloroplastic OS=Arabidopsis thaliana GN=At3g63540 PE=1 SV=2	IPR002683, IPR016123	Photosystem II PsbP, oxygen evolving complex, Mog1/PsbP, alpha/beta/alpha sandwich	7.27978	6.42033	7.63222
pla < WT	Nitab4.5_0000639g0060.1	Chlorophyll a-b binding protein 13, chloroplastic IPR001344 Chlorophyll A-B binding protein	LHCB3, LHCB3*1: light-harvesting chlorophyll B-binding protein 3	Chlorophyll a-b binding protein 13, chloroplastic OS=Solanum lycopersicum GN=CAB13 PE=1 SV=1	IPR023329, IPR001344, IPR022796	Chlorophyll a/b binding protein domain, Chlorophyll A-B binding protein, plant, Chlorophyll A-B binding protein	11.6695	10.3558	11.5732
pla < WT	Nitab4.5_0000639g0180.1	Interactor of constitutive active ROPs 1	ICR1, RIP1: interactor of constitutive active rops 1	Interactor of constitutive active ROPs 1 OS=Arabidopsis thaliana GN=ICR1 PE=1 SV=1	NA	NA	3.2048	1.50321	2.85678
pla < WT	Nitab4.5_0000639g0210.1	Polyadenylate-binding protein IPR000504 RNA recognition motif, RNP-1	CID9: CTC-interacting domain 9	Splicing regulatory glutamine/lysine-rich protein 1 OS=Homo sapiens GN=SREK1 PE=1 SV=1	IPR000504, IPR009818, IPR012677	RNA recognition motif domain, Ataxin-2, C-terminal, Nucleotide-binding, alpha-beta plait	4.56248	3.08423	4.23749
pla < WT	Nitab4.5_0000639g0230.1	Chlorophyll a-b binding protein 8, chloroplastic IPR001344 Chlorophyll A-B binding protein	LHCA3: photosystem I light harvesting complex gene 3	Chlorophyll a-b binding protein 8, chloroplastic OS=Solanum lycopersicum GN=CAB8 PE=3 SV=1	IPR022796, IPR023329, IPR001344	Chlorophyll A-B binding protein, Chlorophyll a/b binding protein domain, Chlorophyll A-B binding protein, plant	10.6712	7.40815	10.2264
pla < WT	Nitab4.5_0000645g0090.1	RNA polymerase sigma factor IPR013325 RNA polymerase sigma factor, region 2	SIGA, SIG1, SIG2, SIGB, RPOD1: sigma factor A	RNA polymerase sigma factor sigA OS=Arabidopsis thaliana GN=SIGA PE=1 SV=1	IPR013324, IPR007627, IPR011991, IPR000943, IPR013325, IPR007624, IPR014284, IPR007630	RNA polymerase sigma factor, region 3/4, RNA polymerase sigma-70 region 2, Winged helix-turn-helix DNA-binding domain, RNA polymerase sigma-70, RNA polymerase sigma factor, region 2, RNA polymerase sigma-70 region 3, RNA polymerase sigma-70 like domain, RNA polymerase sigma-70 region 4	6.58842	5.5574	6.86056
pla < WT	Nitab4.5_0000653g0030.1	Pollen ole e 1 allergen and extensin family protein IPR006041 Pollen Ole e 1 allergen and extensin	Pollen Ole e 1 allergen and extensin family protein	NA	IPR006041	Pollen Ole e 1 allergen/extensin	5.85861	3.97245	5.27562
pla < WT	Nitab4.5_0000653g0090.1	Chloroplast lipocalin IPR013208 Lipocalin-like	CHL: chloroplastic lipocalin	NA	IPR011038, IPR012674, IPR022272, IPR000566	Calycin-like, Calycin, Lipocalin conserved site, Lipocalin/cytosolic fatty-acid binding domain	5.80074	4.08329	5.35459
pla < WT	Nitab4.5_0000659g0110.1	Ribulose bisphosphate carboxylase small chain IPR000894 Ribulose bisphosphate carboxylase, small chain	Ribulose bisphosphate carboxylase (small chain) family protein	Ribulose bisphosphate carboxylase small chain S41, chloroplastic OS=Nicotiana sylvestris PE=3 SV=1	IPR000894, IPR024681, IPR024680	Ribulose bisphosphate carboxylase small chain, domain, Ribulose bisphosphate carboxylase, small chain, Ribulose-1,5-bisphosphate carboxylase small subunit, N-terminal	11.4188	10.6567	11.759
pla < WT	Nitab4.5_0000659g0120.1	Ribulose bisphosphate carboxylase small chain IPR000894 Ribulose bisphosphate carboxylase, small chain	Ribulose bisphosphate carboxylase (small chain) family protein	Ribulose bisphosphate carboxylase small chain S41, chloroplastic OS=Nicotiana sylvestris PE=3 SV=1	IPR024681, IPR024680, IPR000894	Ribulose bisphosphate carboxylase, small chain, Ribulose-1,5-bisphosphate carboxylase small subunit, N-terminal, Ribulose bisphosphate carboxylase small chain, domain	9.51045	8.74469	10.0099
pla < WT	Nitab4.5_0000659g0130.1	Ribulose bisphosphate carboxylase small chain IPR000894 Ribulose bisphosphate carboxylase, small chain	Ribulose bisphosphate carboxylase (small chain) family protein	Ribulose bisphosphate carboxylase small chain S41, chloroplastic OS=Nicotiana sylvestris PE=3 SV=1	IPR024681, IPR000894, IPR024680	Ribulose bisphosphate carboxylase, small chain, Ribulose bisphosphate carboxylase small chain, domain, Ribulose-1,5-bisphosphate carboxylase small subunit, N-terminal	9.72084	9.05706	10.1853
pla < WT	Nitab4.5_0000662g0120.1	NAC domain protein IPR003441 protein	RD26, ANAC072: NAC (No Apical Meristem) domain transcriptional regulator superfamily protein	NAC domain-containing protein 72 OS=Arabidopsis thaliana GN=NAC072 PE=2 SV=1	IPR003441	NAC domain	6.0552	4.02033	5.48473
pla < WT	Nitab4.5_0000667g0190.1	Ferredoxin I IPR010241 Ferredoxin (2Fe-2S), plant	FED A, ATFD2: 2Fe-2S ferredoxin-like superfamily protein	Ferredoxin-1, chloroplastic OS=Solanum lycopersicum GN=SEND33 PE=2 SV=1	IPR012675, IPR001041, IPR006058, IPR010241	Beta-grasp domain, 2Fe-2S ferredoxin-type domain, 2Fe-2S ferredoxin, iron-sulphur binding site, Ferredoxin [2Fe-2S], plant	12.6036	11.4041	13.0088
pla < WT	Nitab4.5_0000669g0110.1	Unknown Protein	unknown protein similar to AT5G03120.1	NA	NA	NA	5.73296	4.75461	6.01461
pla < WT	Nitab4.5_0000673g0170.1	Photosystem I reaction center subunit IPR008796 Photosystem I reaction centre subunit N	PSAN: photosystem I reaction center subunit PSI-N, chloroplast, putative / PSI-N, putative (PSAN)	Photosystem I reaction center subunit N, chloroplastic OS=Arabidopsis thaliana GN=PSAN PE=1 SV=2	IPR008796	Photosystem I PsaN, reaction centre subunit N	10.4674	9.32101	10.8914
pla < WT	Nitab4.5_0000697g0070.1	Chaperone protein dnaJ 20 IPR001623 Heat shock protein DnaJ, N-terminal	J20: DNAJ-like 20	Chaperone protein dnaJ 20, chloroplastic OS=Arabidopsis thaliana GN=ATJ20 PE=1 SV=2	IPR001623, IPR018253	DnaJ domain, DnaJ domain, conserved site	5.23306	2.89338	5.51359
pla < WT	Nitab4.5_0000714g0030.1	Receptor like kinase, RLK	NA	Probable receptor-like protein kinase At5g39020 OS=Arabidopsis thaliana GN=At5g39020 PE=2 SV=1	IPR017441, IPR011009, IPR000719, IPR013320, IPR008271, IPR002290	Protein kinase, ATP binding site, Protein kinase-like domain, Protein kinase domain, Concanavalin A-like lectin/glucanase, subgroup, Serine/threonine-protein kinase, active site, Serine/threonine- / dual specificity protein kinase, catalytic domain	1.78236	1.21543	2.29588
pla < WT	Nitab4.5_0000716g0020.1	Low-temperature-induced 65 kDa protein IPR012418 CAP160	NA	NA	IPR012418	CAP160	4.06976	2.85077	4.28326
pla < WT	Nitab4.5_0000718g0110.1	NA	NA	NA	IPR001810	F-box domain	2.62037	1.34159	2.73107
pla < WT	Nitab4.5_0000722g0100.1	Ribulose-1 5-bisphosphate carboxylase_oxygenase activase 1 IPR003959 ATPase, AAA-type, core	RCA: rubisco activase	Ribulose bisphosphate carboxylase/oxygenase activase 1, chloroplastic OS=Nicotiana tabacum PE=1 SV=1	IPR003959, IPR027417	ATPase, AAA-type, core, P-loop containing nucleoside triphosphate hydrolase	11.3552	10.5617	11.6624
pla < WT	Nitab4.5_0000755g0060.1	NA	NA	NA	NA	NA	8.87421	8.2338	9.25905
pla < WT	Nitab4.5_0000786g0210.1	Phi-1 protein (Fragment) IPR006766 Phosphate-induced protein 1 conserved region	EXO: Phosphate-responsive 1 family protein	NA	IPR006766	Phosphate-induced protein 1	6.3702	5.27539	6.90783
pla < WT	Nitab4.5_0000787g0190.1	Genomic DNA chromosome 5 P1 clone MCL19 IPR007770 Protein of unknown function DUF679	Protein of unknown function (DUF679)	NA	IPR007770	Protein of unknown function DUF679	3.50929	2.81582	3.86133
pla < WT	Nitab4.5_0000800g0030.1	Aspartic proteinase IPR001461 Peptidase A1	APA1, ATAPA1: aspartic proteinase A1	Aspartic proteinase A1 OS=Arabidopsis thaliana GN=APA1 PE=1 SV=1	IPR008138, IPR021109, IPR008139, IPR011001, IPR007856, IPR001461, IPR001969	Saposin-like type B, 2, Aspartic peptidase domain, Saposin B, Saposin-like, Saposin-like type B, 1, Aspartic peptidase, Aspartic peptidase, active site	2.99459	2.50857	3.71987
pla < WT	Nitab4.5_0000804g0160.1	Transcription factor IPR011598 Helix-loop-helix DNA-binding	ATMYC2, RD22BP1, JAI1, JIN1, MYC2, ZBF1: Basic helix-loop-helix (bHLH) DNA-binding family protein	Transcription factor MYC2 OS=Arabidopsis thaliana GN=MYC2 PE=1 SV=2	IPR011598, IPR025610	Myc-type, basic helix-loop-helix (bHLH) domain, Transcription factor MYC/MYB N-terminal	6.06802	5.10888	6.41486
pla < WT	Nitab4.5_0000849g0010.1	RAG1-activating protein 1 homolog IPR018179 RAG1-activating protein 1 homologue	SAG29, SWEET15, AtSWEET15: senescence-associated gene 29	Bidirectional sugar transporter SWEET15 OS=Arabidopsis thaliana GN=SWEET15 PE=2 SV=1	IPR004316	SWEET sugar transporter	6.59903	5.57419	7.04942
pla < WT	Nitab4.5_0000880g0110.1	Copper transporter IPR007274 Ctr copper transporter	COPT1: copper transporter 1	Copper transporter 1 OS=Arabidopsis thaliana GN=COPT1 PE=2 SV=2	IPR007274	Ctr copper transporter	5.73333	4.43162	5.75854
pla < WT	Nitab4.5_0000883g0140.1	Cytochrome P450	CYP72A15: cytochrome P450, family 72, subfamily A, polypeptide 15	11-oxo-beta-amyrin 30-oxidase OS=Glycyrrhiza uralensis GN=CYP72A154 PE=1 SV=1	IPR017972, IPR002401, IPR001128	Cytochrome P450, conserved site, Cytochrome P450, E-class, group I, Cytochrome P450	2.72969	2.01669	3.06012
pla < WT	Nitab4.5_0000888g0020.1	Zinc finger family protein IPR007087 Zinc finger, C2H2-type	C2H2-type zinc finger family protein	Zinc finger protein ZAT11 OS=Arabidopsis thaliana GN=ZAT11 PE=2 SV=1	IPR007087, IPR013087, IPR015880	Zinc finger, C2H2, Zinc finger C2H2-type/integrase DNA-binding domain, Zinc finger, C2H2-like	2.39484	1.80953	3.48913
pla < WT	Nitab4.5_0000902g0260.1	Unknown Protein	NA	NA	NA	NA	3.69804	3.13759	4.22781
pla < WT	Nitab4.5_0000912g0250.1	Ribulose bisphosphate carboxylase small chain IPR000894 Ribulose bisphosphate carboxylase, small chain	Ribulose bisphosphate carboxylase (small chain) family protein	Ribulose bisphosphate carboxylase small chain S41, chloroplastic OS=Nicotiana sylvestris PE=3 SV=1	IPR024681, IPR000894, IPR024680	Ribulose bisphosphate carboxylase, small chain, Ribulose bisphosphate carboxylase small chain, domain, Ribulose-1,5-bisphosphate carboxylase small subunit, N-terminal	10.5338	9.89084	10.9504
pla < WT	Nitab4.5_0000934g0080.1	Small hydrophobic protein	unknown protein similar to AT1G75810.1	NA	NA	NA	3.82404	2.76613	4.19132
pla < WT	Nitab4.5_0000976g0110.1	Rubredoxin-like protein4 protein	Rubredoxin-like superfamily protein	Rubredoxin OS=Pyrococcus furiosus (strain ATCC 43587 / DSM 3638 / JCM 8422 / Vc1) GN=rub PE=1 SV=2	IPR024935, IPR004039, IPR024934	Rubredoxin domain, Rubredoxin-type fold, Rubredoxin-like domain	6.4155	5.38849	6.61404
pla < WT	Nitab4.5_0000982g0190.1	Chlorophyll a-b binding protein 3C-like IPR001344 Chlorophyll A-B binding protein	CAB1, AB140, CAB140, LHCB1.3: chlorophyll A/B binding protein 1	Chlorophyll a-b binding protein 50, chloroplastic OS=Nicotiana tabacum GN=CAB50 PE=2 SV=1	IPR022796, IPR023329, IPR001344	Chlorophyll A-B binding protein, Chlorophyll a/b binding protein domain, Chlorophyll A-B binding protein, plant	9.39915	8.11892	10.1252
pla < WT	Nitab4.5_0000982g0200.1	Chlorophyll a-b binding protein 3C-like IPR001344 Chlorophyll A-B binding protein	CAB1, AB140, CAB140, LHCB1.3: chlorophyll A/B binding protein 1	Chlorophyll a-b binding protein 40, chloroplastic OS=Nicotiana tabacum GN=CAB40 PE=2 SV=1	IPR001344, IPR022796, IPR023329	Chlorophyll A-B binding protein, plant, Chlorophyll A-B binding protein, Chlorophyll a/b binding protein domain	10.1271	9.46122	10.4854
pla < WT	Nitab4.5_0001004g0090.1	Casein kinase 1-like protein 4 IPR002290 Serine_threonine protein kinase	ckl3: casein kinase I-like 3	Casein kinase I isoform delta-like OS=Arabidopsis thaliana GN=At4g26100 PE=2 SV=2	IPR002290, IPR011009, IPR008271, IPR017441, IPR000719	Serine/threonine- / dual specificity protein kinase, catalytic domain, Protein kinase-like domain, Serine/threonine-protein kinase, active site, Protein kinase, ATP binding site, Protein kinase domain	5.51378	3.66015	4.99021
pla < WT	Nitab4.5_0001004g0130.1	Lactoylglutathione lyase IPR004361 Glyoxalase I	Glyoxalase/Bleomycin resistance protein/Dioxygenase superfamily protein	Probable lactoylglutathione lyase, chloroplast OS=Arabidopsis thaliana GN=At1g67280 PE=2 SV=1	IPR004360, IPR004361, IPR018146	Glyoxalase/fosfomycin resistance/dioxygenase domain, Glyoxalase I, Glyoxalase I, conserved site	6.6504	4.78511	6.26356
pla < WT	Nitab4.5_0001021g0070.1	Zinc finger family protein	RING/U-box superfamily protein	NA	NA	NA	6.18124	5.34151	6.47601
pla < WT	Nitab4.5_0001044g0040.1	Photosystem II reaction center W protein IPR009806 Photosystem II protein PsbW, class 2	PSBW: photosystem II reaction center W	Photosystem II reaction center W protein, chloroplastic OS=Arabidopsis thaliana GN=PSBW PE=1 SV=2	IPR009806	Photosystem II PsbW, class 2	5.86492	5.15868	6.30388
pla < WT	Nitab4.5_0001047g0070.1	MYB transcription factor IPR006447 Myb-like DNA-binding region, SHAQKYF class	Duplicated homeodomain-like superfamily protein	Transcription factor DIVARICATA OS=Antirrhinum majus GN=DIVARICATA PE=2 SV=1	IPR006447, IPR017930, IPR009057, IPR017884, IPR001005	Myb domain, plants, Myb domain, Homeodomain-like, SANT domain, SANT/Myb domain	5.43508	4.54285	5.65134
pla < WT	Nitab4.5_0001068g0090.1	Exocyst complex component 7 IPR004140 Exo70 exocyst complex subunit	ATEXO70H2, EXO70H2: exocyst subunit exo70 family protein H2	NA	IPR004140, IPR016159	Exocyst complex protein Exo70, Cullin repeat-like-containing domain	3.76773	3.01928	4.14321
pla < WT	Nitab4.5_0001075g0020.1	Arabidopsis thaliana genomic DNA chromosome 5 P1 clone MOK16 IPR007608 Protein of unknown function DUF584	Protein of unknown function, DUF584	NA	IPR007608	Senescence regulator S40	7.74079	5.87374	7.8153
pla < WT	Nitab4.5_0001076g0020.1	Methionyl-tRNA formyltransferase IPR004810 Formyltetrahydrofolate deformylase	Formyl transferase	Formyltetrahydrofolate deformylase 2, mitochondrial OS=Arabidopsis thaliana GN=PURU2 PE=1 SV=1	IPR002376, IPR004810	Formyl transferase, N-terminal, Formyltetrahydrofolate deformylase	3.99538	3.0634	4.20249
pla < WT	Nitab4.5_0001078g0010.1	Ovarian cancer-associated gene 2 protein homolog IPR005645 Protein of unknown function DUF341	unknown protein similar to AT4G24380.1	NA	IPR005645	Serine hydrolase FSH	3.15896	2.73705	3.86453
pla < WT	Nitab4.5_0001079g0120.1	Unknown Protein	NA	NA	NA	NA	6.59877	5.21416	6.30982
pla < WT	Nitab4.5_0001083g0010.1	Ethylene-responsive transcription factor 4 IPR001471 Pathogenesis-related transcriptional factor and ERF, DNA-binding	CBF1, DREB1B, ATCBF1: C-repeat/DRE binding factor 1	Dehydration-responsive element-binding protein 1B OS=Arabidopsis thaliana GN=DREB1B PE=2 SV=2	IPR001471, IPR016177	AP2/ERF domain, DNA-binding domain	2.6704	0.569869	3.75936
pla < WT	Nitab4.5_0001099g0050.1	Peptidase M50 family	ATEGY3, EGY3: ethylene-dependent gravitropism-deficient and yellow-green-like 3	NA	NA	NA	7.3636	6.13967	7.33815
pla < WT	Nitab4.5_0001134g0020.1	Calmodulin IPR011992 EF-Hand type	Calcium-binding EF-hand family protein	Calcium-binding protein PBP1 OS=Arabidopsis thaliana GN=PBP1 PE=1 SV=1	IPR002048, IPR018247, IPR011992	EF-hand domain, EF-Hand 1, calcium-binding site, EF-hand domain pair	6.43278	5.19873	6.85917
pla < WT	Nitab4.5_0001192g0020.1	Unknown Protein	NA	NA	IPR012881	Protein of unknown function DUF1685	3.29165	1.63946	3.09372
pla < WT	Nitab4.5_0001192g0070.1	Cytokinin riboside 5_apos-monophosphate phosphoribohydrolase LOG IPR005269 Conserved hypothetical protein CHP00730	lysine decarboxylase family protein	Cytokinin riboside 5'-monophosphate phosphoribohydrolase LOG3 OS=Arabidopsis thaliana GN=LOG3 PE=1 SV=1	IPR005269	Cytokinin riboside 5'-monophosphate phosphoribohydrolase LOG	4.28834	3.6594	4.79828
pla < WT	Nitab4.5_0001219g0180.1	Photosystem I reaction center subunit III IPR003666 Photosystem I reaction centre protein PsaF, subunit III	PSAF: photosystem I subunit F	Photosystem I reaction center subunit III, chloroplastic OS=Arabidopsis thaliana GN=PSAF PE=1 SV=1	IPR003666	Photosystem I PsaF, reaction centre subunit III	10.4765	9.3742	10.7562
pla < WT	Nitab4.5_0001229g0010.1	Glycine rich protein-interacting protein	NA	NA	NA	NA	3.82018	2.08929	3.12829
pla < WT	Nitab4.5_0001229g0120.1	Chlorophyll a-b binding protein 37, chloroplastic IPR001344 Chlorophyll A-B binding protein	LHCB2.1, LHCB2: photosystem II light harvesting complex gene 2.1	Chlorophyll a-b binding protein 36, chloroplastic OS=Nicotiana tabacum GN=CAB36 PE=3 SV=1	IPR023329, IPR022796, IPR001344	Chlorophyll a/b binding protein domain, Chlorophyll A-B binding protein, Chlorophyll A-B binding protein, plant	11.9988	10.551	11.6645
pla < WT	Nitab4.5_0001232g0050.1	Ras-related protein Rab-2-A IPR003579 Ras small GTPase, Rab type	AT-RAB2, ATRABB1C, ATRAB2A, RAB2A, RABB1C, ATRAB-B1B, RAB-B1B: RAB GTPase homolog B1C	Ras-related protein RABB1c OS=Arabidopsis thaliana GN=RABB1C PE=2 SV=1	IPR003579, IPR001806, IPR003578, IPR002041, IPR005225, IPR020849, IPR027417	Small GTPase superfamily, Rab type, Small GTPase superfamily, Small GTPase superfamily, Rho type, Ran GTPase, Small GTP-binding protein domain, Small GTPase superfamily, Ras type, P-loop containing nucleoside triphosphate hydrolase	4.85331	3.03941	4.17049
pla < WT	Nitab4.5_0001237g0010.1	Ribosomal-protein-alanine N-acetyltransferase IPR000182 GCN5-related N-acetyltransferase	Acyl-CoA N-acyltransferases (NAT) superfamily protein	NA	IPR000182, IPR016181	GNAT domain, Acyl-CoA N-acyltransferase	1.91211	0.75347	2.47422
pla < WT	Nitab4.5_0001239g0100.1	cDNA clone J075153F01 full insert sequence IPR009769 Protein of unknown function DUF1336	CW14: Protein of unknown function (DUF1336)	NA	IPR009769	Domain of unknown function DUF1336	4.81603	4.06918	5.26726
pla < WT	Nitab4.5_0001239g0170.1	Cell division AAA ATPase family protein IPR003959 ATPase, AAA-type, core	P-loop containing nucleoside triphosphate hydrolases superfamily protein	NA	IPR003960, IPR025753, IPR003593, IPR003959, IPR027417	ATPase, AAA-type, conserved site, AAA-type ATPase, N-terminal domain, AAA+ ATPase domain, ATPase, AAA-type, core, P-loop containing nucleoside triphosphate hydrolase	4.13938	3.44578	4.56765
pla < WT	Nitab4.5_0001242g0040.1	MADS-box transcription factor 1 IPR002100 Transcription factor, MADS-box	AGL15: AGAMOUS-like 15	Agamous-like MADS-box protein AGL15 OS=Brassica napus GN=AGL15 PE=3 SV=1	IPR002100	Transcription factor, MADS-box	3.82903	3.14006	4.30681
pla < WT	Nitab4.5_0001242g0140.1	Cold induced protein-like	OXS3, ATOXS3: oxidative stress 3	NA	NA	NA	3.39566	0.623077	3.61959
pla < WT	Nitab4.5_0001287g0070.1	Harpin-induced protein-like (Fragment) IPR010847 Harpin-induced 1	YLS9, NHL10, ATNHL10: Late embryogenesis abundant (LEA) hydroxyproline-rich glycoprotein family	Protein YLS9 OS=Arabidopsis thaliana GN=YLS9 PE=2 SV=1	IPR004864	Late embryogenesis abundant protein, LEA-14	4.34129	3.08101	4.92112
pla < WT	Nitab4.5_0001288g0220.1	CHP-rich zinc finger protein-like IPR011424 C1-like	NA	NA	IPR013083, IPR001965	Zinc finger, RING/FYVE/PHD-type, Zinc finger, PHD-type	2.84471	1.31846	2.49265
pla < WT	Nitab4.5_0001301g0070.1	E3 ubiquitin-protein ligase MARCH6 IPR011016 Zinc finger, RING-CH-type	RING/FYVE/PHD zinc finger superfamily protein	NA	IPR011016, IPR022143, IPR013083	Zinc finger, RING-CH-type, Protein of unknown function DUF3675, Zinc finger, RING/FYVE/PHD-type	5.13148	3.67722	4.84175
pla < WT	Nitab4.5_0001302g0030.1	Unknown Protein	NA	NA	NA	NA	3.27149	1.08399	2.663
pla < WT	Nitab4.5_0001312g0020.1	Photosystem I reaction center subunit III IPR003666 Photosystem I reaction centre protein PsaF, subunit III	PSAF: photosystem I subunit F	Photosystem I reaction center subunit III, chloroplastic OS=Arabidopsis thaliana GN=PSAF PE=1 SV=1	IPR003666	Photosystem I PsaF, reaction centre subunit III	10.5892	9.69082	10.8962
pla < WT	Nitab4.5_0001315g0130.1	Photosystem I reaction center subunit VI-1, chloroplastic IPR004928 Photosystem I reaction centre subunit VI	PSAH-1: photosystem I subunit H-1	Photosystem I reaction center subunit VI, chloroplastic OS=Brassica campestris GN=PSAH PE=2 SV=1	IPR004928, IPR023833	Photosystem I PsaH, reaction centre subunit VI, Signal peptide, camelysin	11.1265	10.1851	11.4612
pla < WT	Nitab4.5_0001320g0010.1	CONSTANS-like zinc finger protein IPR000315 Zinc finger, B-box	B-box type zinc finger family protein	Putative zinc finger protein CONSTANS-LIKE 11 OS=Arabidopsis thaliana GN=COL11 PE=3 SV=2	IPR000315	Zinc finger, B-box	5.4453	4.28226	5.44524
pla < WT	Nitab4.5_0001348g0020.1	Calmodulin-like protein IPR011992 EF-Hand type	AGD11: ARF-GAP domain 11	Calmodulin-like protein 3 OS=Arabidopsis thaliana GN=CML3 PE=2 SV=1	IPR018247, IPR011992, IPR002048	EF-Hand 1, calcium-binding site, EF-hand domain pair, EF-hand domain	4.08031	2.71676	4.15286
pla < WT	Nitab4.5_0001357g0030.1	Aluminum-induced protein-like	Aluminium induced protein with YGL and LRDR motifs	Stem-specific protein TSJT1 OS=Nicotiana tabacum GN=TSJT1 PE=2 SV=1	IPR024286	Domain of unknown function DUF3700	3.05575	1.23221	3.23895
pla < WT	Nitab4.5_0001360g0120.1	HAD-superfamily hydrolase subfamily IA variant 3 containing protein expressed IPR005834 Haloacid dehalogenase-like hydrolase	Haloacid dehalogenase-like hydrolase (HAD) superfamily protein	Haloacid dehalogenase-like hydrolase domain-containing protein At3g48420 OS=Arabidopsis thaliana GN=At3g48420 PE=2 SV=1	IPR023214, IPR006439	HAD-like domain, HAD hydrolase, subfamily IA	7.74901	7.05458	8.06345
pla < WT	Nitab4.5_0001401g0020.1	Nitrite reductase IPR006067 Nitrite and sulphite reductase 4Fe-4S region	NIR1, NIR, ATHNIR: nitrite reductase 1	Ferredoxin--nitrite reductase, chloroplastic OS=Arabidopsis thaliana GN=NIR1 PE=1 SV=1	IPR005117	Nitrite/Sulfite reductase ferredoxin-like domain	4.65409	3.97226	5.07876
pla < WT	Nitab4.5_0001402g0100.1	Tumor-related protein	NA	NA	NA	NA	7.78106	6.89749	8.12134
pla < WT	Nitab4.5_0001434g0050.1	Chlorophyll a-b binding protein 3C-like IPR001344 Chlorophyll A-B binding protein	CAB1, AB140, CAB140, LHCB1.3: chlorophyll A/B binding protein 1	Chlorophyll a-b binding protein 40, chloroplastic OS=Nicotiana tabacum GN=CAB40 PE=2 SV=1	IPR023329, IPR022796, IPR001344	Chlorophyll a/b binding protein domain, Chlorophyll A-B binding protein, Chlorophyll A-B binding protein, plant	9.85522	8.74585	10.5073
pla < WT	Nitab4.5_0001438g0080.1	Auxin-responsive protein IPR003676 Auxin responsive SAUR protein	SAUR-like auxin-responsive protein family	NA	IPR003676	Auxin-induced protein, ARG7	4.9276	2.28146	4.75926
pla < WT	Nitab4.5_0001552g0120.1	ATP-binding protein (P-loop) IPR000623 Shikimate kinase	NA	NA	IPR027417	P-loop containing nucleoside triphosphate hydrolase	6.04657	3.5947	6.08686
pla < WT	Nitab4.5_0001646g0050.1	Branched-chain-amino-acid aminotransferase IPR005786 Branched-chain amino acid aminotransferase II	ATBCAT-2, BCAT-2: branched-chain amino acid transaminase 2	Branched-chain-amino-acid aminotransferase 2, chloroplastic OS=Arabidopsis thaliana GN=BCAT2 PE=1 SV=1	IPR018300, IPR001544, IPR005786	Aminotransferase, class IV, conserved site, Aminotransferase, class IV, Branched-chain amino acid aminotransferase II	2.68366	0.956654	2.08185
pla < WT	Nitab4.5_0001676g0030.1	Zinc finger A20 and AN1 domain-containing stress-associated protein 6 IPR000058 Zinc finger, AN1-type	A20/AN1-like zinc finger family protein	Zinc finger A20 and AN1 domain-containing stress-associated protein 5 OS=Arabidopsis thaliana GN=SAP5 PE=2 SV=1	IPR000058, IPR002653	Zinc finger, AN1-type, Zinc finger, A20-type	6.09525	5.19944	6.41295
pla < WT	Nitab4.5_0001696g0140.1	Thiosulfate sulfurtransferase_rhodanese-like domain-containing protein 1 IPR001763 Rhodanese-like	SEN1, ATSEN1, DIN1: Rhodanese/Cell cycle control phosphatase superfamily protein	Rhodanese-like domain-containing protein 15, chloroplastic OS=Arabidopsis thaliana GN=STR15 PE=2 SV=1	IPR001763	Rhodanese-like domain	8.83114	7.22196	8.79614
pla < WT	Nitab4.5_0001770g0170.1	Phosphoribulokinase_uridine kinase IPR006083 Phosphoribulokinase_uridine kinase	PRK: phosphoribulokinase	Phosphoribulokinase, chloroplastic OS=Arabidopsis thaliana GN=At1g32060 PE=1 SV=1	IPR006082, IPR006083, IPR027417	Phosphoribulokinase, Phosphoribulokinase/uridine kinase, P-loop containing nucleoside triphosphate hydrolase	1.51964	0.71332	2.21292
pla < WT	Nitab4.5_0001808g0010.1	Chlorophyll a-b binding protein 7, chloroplastic IPR001344 Chlorophyll A-B binding protein	LHCA2: photosystem I light harvesting complex gene 2	Chlorophyll a-b binding protein, chloroplastic OS=Petunia hybrida PE=2 SV=1	IPR023329, IPR022796, IPR001344	Chlorophyll a/b binding protein domain, Chlorophyll A-B binding protein, Chlorophyll A-B binding protein, plant	11.243	10.4321	11.5228
pla < WT	Nitab4.5_0001809g0020.1	Photosystem I reaction center subunit X psaK IPR017493 Photosystem I reaction center, PsaK, plant	PSAK: photosystem I subunit K	Photosystem I reaction center subunit psaK, chloroplastic OS=Arabidopsis thaliana GN=PSAK PE=2 SV=2	IPR016370, IPR017493, IPR023618, IPR000549	Photosystem I PsaG/PsaK, plant, Photosystem I PsaK, reaction centre, plant, Photosystem I PsaG/PsaK domain, Photosystem I PsaG/PsaK protein	10.0704	9.30342	10.4249
pla < WT	Nitab4.5_0001895g0040.1	Ring H2 finger protein IPR018957 Zinc finger, C3HC4 RING-type	RHA1B: RING-H2 finger A1B	E3 ubiquitin-protein ligase RHA1B OS=Arabidopsis thaliana GN=RHA1B PE=2 SV=1	IPR013083, IPR001841	Zinc finger, RING/FYVE/PHD-type, Zinc finger, RING-type	3.33421	1.83544	4.18607
pla < WT	Nitab4.5_0001912g0020.1	Glyoxalase IPR004360 Glyoxalase_bleomycin resistance protein_dioxygenase	Lactoylglutathione lyase / glyoxalase I family protein	NA	IPR025870, IPR018146	Glyoxalase-like domain, Glyoxalase I, conserved site	3.05701	2.68419	3.7017
pla < WT	Nitab4.5_0001924g0060.1	9-cis-epoxycarotenoid dioxygenase	NCED3, ATNCED3, STO1, SIS7: nine-cis-epoxycarotenoid dioxygenase 3	9-cis-epoxycarotenoid dioxygenase NCED1, chloroplastic OS=Phaseolus vulgaris GN=NCED1 PE=2 SV=1	IPR004294	Carotenoid oxygenase	3.84099	3.08854	4.1516
pla < WT	Nitab4.5_0001965g0080.1	Calmodulin	Calcium-binding EF-hand family protein	Probable calcium-binding protein CML16 OS=Arabidopsis thaliana GN=CML16 PE=2 SV=2	IPR018247, IPR002048, IPR011992	EF-Hand 1, calcium-binding site, EF-hand domain, EF-hand domain pair	4.92837	4.24401	5.40608
pla < WT	Nitab4.5_0001981g0040.1	ATP binding _ serine-threonine kinase IPR002290 Serine_threonine protein kinase	Protein kinase superfamily protein	Probable receptor-like protein kinase At5g47070 OS=Arabidopsis thaliana GN=At5g47070 PE=1 SV=1	IPR017441, IPR000719, IPR008271, IPR011009, IPR001245, IPR013320	Protein kinase, ATP binding site, Protein kinase domain, Serine/threonine-protein kinase, active site, Protein kinase-like domain, Serine-threonine/tyrosine-protein kinase catalytic domain, Concanavalin A-like lectin/glucanase, subgroup	3.68504	2.53872	3.63166
pla < WT	Nitab4.5_0002016g0120.1	Zeaxanthin epoxidase, chloroplastic	ABA1, LOS6, NPQ2, ATABA1, ZEP, IBS3, ATZEP: zeaxanthin epoxidase (ZEP) (ABA1)	Zeaxanthin epoxidase, chloroplastic OS=Nicotiana plumbaginifolia GN=ABA2 PE=1 SV=1	IPR017079, IPR000253, IPR002938, IPR003042, IPR008984	Zeaxanthin epoxidase, Forkhead-associated (FHA) domain, Monooxygenase, FAD-binding, Aromatic-ring hydroxylase-like, SMAD/FHA domain	7.90734	6.86788	8.01255
pla < WT	Nitab4.5_0002017g0040.1	Serine_threonine protein phosphatase 2C IPR015655 Protein phosphatase 2C	Protein phosphatase 2C family protein	Probable protein phosphatase 2C 63 OS=Arabidopsis thaliana GN=At4g33920 PE=2 SV=1	IPR001932, IPR000222, IPR015655	Protein phosphatase 2C (PP2C)-like domain, Protein phosphatase 2C, manganese/magnesium aspartate binding site, Protein phosphatase 2C	5.48414	4.51186	6.23325
pla < WT	Nitab4.5_0002046g0110.1	Unknown Protein	NA	NA	NA	NA	5.15022	3.8687	5.90483
pla < WT	Nitab4.5_0002046g0140.1	Diphosphoinositol polyphosphate phosphohydrolase 1 IPR000086 NUDIX hydrolase domain	atnudt17, NUDT17: nudix hydrolase homolog 17	Nudix hydrolase 17, mitochondrial OS=Arabidopsis thaliana GN=NUDT17 PE=2 SV=1	IPR020084, IPR015797, IPR000086	NUDIX hydrolase, conserved site, NUDIX hydrolase domain-like, NUDIX hydrolase domain	4.87805	3.70535	5.58093
pla < WT	Nitab4.5_0002053g0100.1	Thylakoid membrane phosphoprotein 14 kDa, chloroplastic	PTAC8, TMP14, PSAP, PSI-P: photosystem I P subunit	Protein CURVATURE THYLAKOID 1B, chloroplastic OS=Arabidopsis thaliana GN=CURT1B PE=1 SV=2	IPR025564	Cyanobacterial aminoacyl-tRNA synthetase, CAAD domain	10.2606	9.34588	10.4607
pla < WT	Nitab4.5_0002102g0030.1	Organ-specific protein S2	NA	NA	IPR024489	Organ specific protein	4.88833	3.33861	4.68583
pla < WT	Nitab4.5_0002105g0060.1	Protein-methionine-s-oxide reductase	unknown protein similar to AT2G17705.1	NA	IPR002579, IPR011057	Peptide methionine sulphoxide reductase MrsB, Mss4-like	5.89908	4.69234	5.89777
pla < WT	Nitab4.5_0002124g0010.1	U-box domain-containing protein IPR011989 Armadillo-like helical	NA	NA	IPR013083, IPR000225, IPR003613, IPR016024, IPR011989	Zinc finger, RING/FYVE/PHD-type, Armadillo, U box domain, Armadillo-type fold, Armadillo-like helical	2.8588	1.82165	3.2541
pla < WT	Nitab4.5_0002135g0060.1	Octicosapeptide_Phox_Bem1p domain-containing protein IPR000270 Octicosapeptide_Phox_Bem1p	Octicosapeptide/Phox/Bem1p family protein	NA	IPR000270	Phox/Bem1p	3.26005	2.37915	3.43674
pla < WT	Nitab4.5_0002170g0090.1	Avr9_Cf-9 rapidly elicited protein 137 IPR007700 Protein of unknown function DUF668	NA	NA	IPR021864, IPR007700	Protein of unknown function DUF3475, Protein of unknown function DUF668	2.71513	0.972081	3.57962
pla < WT	Nitab4.5_0002170g0100.1	Ribulose-1 5-bisphosphate carboxylase_oxygenase activase 1 IPR003959 ATPase, AAA-type, core	RCA: rubisco activase	Ribulose bisphosphate carboxylase/oxygenase activase 1, chloroplastic OS=Nicotiana tabacum PE=1 SV=1	IPR027417, IPR003959	P-loop containing nucleoside triphosphate hydrolase, ATPase, AAA-type, core	6.01882	4.94984	6.31994
pla < WT	Nitab4.5_0002211g0060.1	Ethylene responsive transcription factor 1a IPR001471 Pathogenesis-related transcriptional factor and ERF, DNA-binding	Integrase-type DNA-binding superfamily protein	Ethylene-responsive transcription factor 5 OS=Nicotiana tabacum GN=ERF5 PE=2 SV=1	IPR001471, IPR016177	AP2/ERF domain, DNA-binding domain	7.14619	6.01006	7.60058
pla < WT	Nitab4.5_0002211g0120.1	Ethylene responsive transcription factor 1a IPR001471 Pathogenesis-related transcriptional factor and ERF, DNA-binding	Integrase-type DNA-binding superfamily protein	Ethylene-responsive transcription factor ERF106 OS=Arabidopsis thaliana GN=ERF106 PE=2 SV=1	IPR016177, IPR001471	DNA-binding domain, AP2/ERF domain	6.24693	4.92765	6.24058
pla < WT	Nitab4.5_0002222g0070.1	F-box family protein IPR001810 Cyclin-like F-box	F-box family protein	F-box protein At1g61340 OS=Arabidopsis thaliana GN=At1g61340 PE=2 SV=1	IPR001810	F-box domain	2.60136	1.30313	2.75869
pla < WT	Nitab4.5_0002229g0060.1	Chlorophyll a-b binding protein 3C-like IPR001344 Chlorophyll A-B binding protein	CAB1, AB140, CAB140, LHCB1.3: chlorophyll A/B binding protein 1	Chlorophyll a-b binding protein 50, chloroplastic OS=Nicotiana tabacum GN=CAB50 PE=2 SV=1	IPR023329, IPR022796, IPR001344	Chlorophyll a/b binding protein domain, Chlorophyll A-B binding protein, Chlorophyll A-B binding protein, plant	11.5134	10.8845	11.9053
pla < WT	Nitab4.5_0002257g0070.1	Unknown Protein	NA	NA	NA	NA	3.67399	2.34649	4.50099
pla < WT	Nitab4.5_0002312g0100.1	Unknown Protein	unknown protein similar to AT1G19020.1	NA	NA	NA	3.65392	2.9154	4.52066
pla < WT	Nitab4.5_0002343g0050.1	Seed maturation protein LEA 4 group 1	LEA4-5: Late Embryogenesis Abundant 4-5	18 kDa seed maturation protein OS=Glycine max GN=GMPM1 PE=2 SV=1	IPR005513	Late embryogenesis abundant protein, LEA-25/LEA-D113	4.31374	2.9355	4.40069
pla < WT	Nitab4.5_0002345g0070.1	Oxygen-evolving enhancer protein 3 IPR008797 Photosystem II oxygen evolving complex protein PsbQ	PSBQ, PSBQ-2, PSII-Q: photosystem II subunit Q-2	Oxygen-evolving enhancer protein 3-2, chloroplastic OS=Arabidopsis thaliana GN=PSBQ2 PE=1 SV=2	IPR008797, IPR023222	Photosystem II PsbQ, oxygen evolving complex, PsbQ-like domain	12.2799	11.5578	12.6116
pla < WT	Nitab4.5_0002393g0090.1	Globin IPR001486 Globin, truncated bacterial-like	GLB3, ATGLB3: hemoglobin 3	Group 2 truncated hemoglobin YjbI OS=Bacillus subtilis (strain 168) GN=yjbI PE=1 SV=1	IPR009050, IPR001486, IPR012292	Globin-like, Globin, truncated bacterial-like, Globin, structural domain	3.13944	1.74409	2.98459
pla < WT	Nitab4.5_0002394g0010.1	Ethylene-responsive transcription factor 4 IPR001471 Pathogenesis-related transcriptional factor and ERF, DNA-binding	CBF2, DREB1C, FTQ4, ATCBF2: C-repeat/DRE binding factor 2	Dehydration-responsive element-binding protein 1C OS=Arabidopsis thaliana GN=DREB1C PE=2 SV=2	IPR001471, IPR016177	AP2/ERF domain, DNA-binding domain	3.13021	0.849751	4.52584
pla < WT	Nitab4.5_0002443g0040.1	class I heat shock protein IPR002068 Heat shock protein Hsp20	HSP20-like chaperones superfamily protein	18.2 kDa class I heat shock protein OS=Medicago sativa GN=HSP18.2 PE=2 SV=1	IPR002068, IPR008978	Alpha crystallin/Hsp20 domain, HSP20-like chaperone	5.42988	4.86491	6.02205
pla < WT	Nitab4.5_0002450g0150.1	Diphosphoinositol polyphosphate phosphohydrolase 1 IPR000086 NUDIX hydrolase domain	atnudt17, NUDT17: nudix hydrolase homolog 17	Nudix hydrolase 17, mitochondrial OS=Arabidopsis thaliana GN=NUDT17 PE=2 SV=1	IPR015797, IPR000086, IPR020084	NUDIX hydrolase domain-like, NUDIX hydrolase domain, NUDIX hydrolase, conserved site	4.79357	3.87632	5.39594
pla < WT	Nitab4.5_0002452g0020.1	Exocyst subunit Exo70-interacting protein Roh1 (Fragment) IPR008511 Protein of unknown function DUF793	Protein of unknown function (DUF793)	NA	IPR008511	Protein BYPASS-related	5.0389	4.30231	5.62303
pla < WT	Nitab4.5_0002456g0060.1	cDNA clone J100026I16 full insert sequence	unknown protein similar to AT3G03280.1	NA	IPR025322	Protein of unknown function DUF4228, plant	4.07673	3.01282	5.23638
pla < WT	Nitab4.5_0002526g0070.1	Ethylene responsive transcription factor 2a IPR001471 Pathogenesis-related transcriptional factor and ERF, DNA-binding	Integrase-type DNA-binding superfamily protein	Ethylene-responsive transcription factor ERF054 OS=Arabidopsis thaliana GN=ERF054 PE=2 SV=1	IPR001471, IPR016177	AP2/ERF domain, DNA-binding domain	2.01135	1.05344	2.62015
pla < WT	Nitab4.5_0002527g0020.1	Homology to unknown gene	unknown protein similar to AT3G61870.1	NA	IPR025067	Protein of unknown function DUF4079	3.74996	2.74597	4.3131
pla < WT	Nitab4.5_0002531g0130.1	HAD-superfamily hydrolase subfamily IA variant 3 containing protein expressed IPR005834 Haloacid dehalogenase-like hydrolase	Haloacid dehalogenase-like hydrolase (HAD) superfamily protein	Haloacid dehalogenase-like hydrolase domain-containing protein At3g48420 OS=Arabidopsis thaliana GN=At3g48420 PE=2 SV=1	IPR006439, IPR023214	HAD hydrolase, subfamily IA, HAD-like domain	7.45637	6.70883	7.78313
pla < WT	Nitab4.5_0002534g0040.1	Metal ion binding protein IPR006121 Heavy metal transport_detoxification protein	Heavy metal transport/detoxification superfamily protein	Heavy metal-associated isoprenylated plant protein 26 OS=Arabidopsis thaliana GN=HIPP26 PE=1 SV=1	IPR006121	Heavy metal-associated domain, HMA	3.40974	2.28802	3.58896
pla < WT	Nitab4.5_0002541g0050.1	Aspartic proteinase 2 IPR001461 Peptidase A1	APA1, ATAPA1: aspartic proteinase A1	Aspartic proteinase A1 OS=Arabidopsis thaliana GN=APA1 PE=1 SV=1	IPR011001, IPR001461, IPR021109, IPR001969, IPR008139, IPR008138	Saposin-like, Aspartic peptidase, Aspartic peptidase domain, Aspartic peptidase, active site, Saposin B, Saposin-like type B, 2	3.09941	2.85357	3.8837
pla < WT	Nitab4.5_0002567g0130.1	Endo-1 4-beta-glucanase IPR008928 Six-hairpin glycosidase-like IPR018221 Glycoside hydrolase, family 9, active site IPR001701 Glycoside hydrolase, family 9	ATGH9A1, TSD1, DEC, KOR, RSW2, IRX2, KOR1, GH9A1: glycosyl hydrolase 9A1	Endoglucanase 25 OS=Arabidopsis thaliana GN=KOR PE=1 SV=1	IPR008928, IPR001701, IPR012341	Six-hairpin glycosidase-like, Glycoside hydrolase, family 9, Six-hairpin glycosidase	2.52556	1.10124	2.29275
pla < WT	Nitab4.5_0002579g0040.1	U-box domain-containing protein IPR011989 Armadillo-like helical	PUB18, ATPUB18: plant U-box 18	U-box domain-containing protein 18 OS=Arabidopsis thaliana GN=PUB18 PE=2 SV=1	IPR003613, IPR011989, IPR016024, IPR000225, IPR013083	U box domain, Armadillo-like helical, Armadillo-type fold, Armadillo, Zinc finger, RING/FYVE/PHD-type	2.20455	1.58696	2.768
pla < WT	Nitab4.5_0002664g0030.1	Calmodulin IPR011992 EF-Hand type	TCH2, CML24: EF hand calcium-binding protein family	Probable calcium-binding protein CML18 OS=Oryza sativa subsp. japonica GN=CML18 PE=2 SV=1	IPR002048, IPR011992, IPR018247	EF-hand domain, EF-hand domain pair, EF-Hand 1, calcium-binding site	6.56789	5.38634	7.20152
pla < WT	Nitab4.5_0002700g0030.1	Transcription regulatory protein SNF5	unknown protein similar to AT2G24100.1	NA	NA	NA	5.45375	4.27184	5.91033
pla < WT	Nitab4.5_0002700g0120.1	Chaperone protein dnaJ IPR001623 Heat shock protein DnaJ, N-terminal	J8: Chaperone DnaJ-domain superfamily protein	Chaperone protein dnaJ 8, chloroplastic OS=Arabidopsis thaliana GN=ATJ8 PE=2 SV=1	IPR001623	DnaJ domain	7.39071	5.84458	7.63708
pla < WT	Nitab4.5_0002714g0020.1	Cytochrome b6-f complex iron-sulfur subunit IPR005805 Rieske iron-sulphur protein, C-terminal	PETC, PGR1: photosynthetic electron transfer C	Cytochrome b6-f complex iron-sulfur subunit 1, chloroplastic OS=Nicotiana tabacum GN=petC1 PE=2 SV=2	IPR017941, IPR014909, IPR014349, IPR005805	Rieske [2Fe-2S] iron-sulphur domain, Cytochrome b6-f complex Fe-S subunit, Rieske iron-sulphur protein, Rieske iron-sulphur protein, C-terminal	10.9117	9.81335	11.009
pla < WT	Nitab4.5_0002715g0060.1	GRAS family transcription factor IPR005202 GRAS transcription factor	GRAS family transcription factor	Scarecrow-like protein 11 OS=Arabidopsis thaliana GN=SCL11 PE=2 SV=1	IPR005202	Transcription factor GRAS	5.62112	4.88297	5.88456
pla < WT	Nitab4.5_0002796g0030.1	Unknown Protein	NA	NA	NA	NA	4.50732	3.10572	4.53393
pla < WT	Nitab4.5_0002812g0020.1	Xanthoxin dehydrogenase IPR002347 Glucose_ribitol dehydrogenase	ABA2, SIS4, GIN1, SDR1, ISI4, SRE1, ATABA2, ATSDR1: NAD(P)-binding Rossmann-fold superfamily protein	Xanthoxin dehydrogenase OS=Arabidopsis thaliana GN=ABA2 PE=1 SV=1	IPR016040, IPR002347, IPR002198	NAD(P)-binding domain, Glucose/ribitol dehydrogenase, Short-chain dehydrogenase/reductase SDR	2.56962	1.73752	3.0702
pla < WT	Nitab4.5_0002824g0030.1	Os07g0175100 protein (Fragment)	unknown protein similar to AT5G12010.1	NA	IPR027806, IPR026103	Harbinger transposase-derived nuclease domain, Harbinger transposase-derived nuclease	2.32519	0.475735	2.97558
pla < WT	Nitab4.5_0002824g0070.1	At1g17490_F1L3_4	unknown protein similar to AT5G57000.2	NA	NA	NA	4.06593	2.25933	3.65086
pla < WT	Nitab4.5_0002859g0140.1	Photosystem I reaction center subunit VI-1, chloroplastic IPR004928 Photosystem I reaction centre subunit VI	PSAH2, PSAH-2, PSI-H: photosystem I subunit H2	Photosystem I reaction center subunit VI-2, chloroplastic OS=Arabidopsis thaliana GN=PSAH2 PE=2 SV=1	IPR023833, IPR004928	Signal peptide, camelysin, Photosystem I PsaH, reaction centre subunit VI	10.2695	9.60992	10.6314
pla < WT	Nitab4.5_0002904g0060.1	Signal peptidase I IPR000223 Peptidase S26A, signal peptidase I	PLSP1: plastidic type i signal peptidase 1	Chloroplast processing peptidase OS=Arabidopsis thaliana GN=PLSP1 PE=2 SV=2	IPR019756, IPR019759, IPR000223, IPR015927, IPR019758, IPR028360	Peptidase S26A, signal peptidase I, serine active site, Peptidase S24/S26A/S26B, Peptidase S26A, signal peptidase I, Peptidase S24/S26A/S26B/S26C, Peptidase S26A, signal peptidase I, conserved site, Peptidase S24/S26, beta-ribbon domain	4.74207	2.90813	4.28264
pla < WT	Nitab4.5_0003030g0080.1	Syringolide-induced protein 14-1-1 (Fragment)	NA	NA	NA	NA	4.14893	2.746	3.87584
pla < WT	Nitab4.5_0003051g0030.1	Unknown Protein	NA	NA	NA	NA	3.34872	2.18258	3.27664
pla < WT	Nitab4.5_0003173g0060.1	Receptor-like kinase IPR002290 Serine_threonine protein kinase	Protein kinase superfamily protein	Putative kinase-like protein TMKL1 OS=Arabidopsis thaliana GN=TMKL1 PE=1 SV=1	IPR011009	Protein kinase-like domain	1.32337	0.950359	2.06416
pla < WT	Nitab4.5_0003201g0010.1	Unknown Protein	NA	NA	NA	NA	5.18834	3.37336	4.93704
pla < WT	Nitab4.5_0003248g0010.1	MADS box transcription factor IPR002100 Transcription factor, MADS-box	MAF4: K-box region and MADS-box transcription factor family protein	NA	IPR002100, IPR002487	Transcription factor, MADS-box, Transcription factor, K-box	3.48512	2.35295	3.36525
pla < WT	Nitab4.5_0003336g0060.1	Serine hydroxymethyltransferase IPR001085 Serine hydroxymethyltransferase	SHM1, STM, SHMT1: serine transhydroxymethyltransferase 1	Serine hydroxymethyltransferase, mitochondrial OS=Solanum tuberosum PE=2 SV=1	IPR001085, IPR015424, IPR019798, IPR015422, IPR015421	Serine hydroxymethyltransferase, Pyridoxal phosphate-dependent transferase, Serine hydroxymethyltransferase, pyridoxal phosphate binding site, Pyridoxal phosphate-dependent transferase, major region, subdomain 2, Pyridoxal phosphate-dependent transferase, major region, subdomain 1	7.30673	6.26033	7.30935
pla < WT	Nitab4.5_0003337g0100.1	Peptidyl-prolyl cis-trans isomerase cyclophilin-type IPR002130 Peptidyl-prolyl cis-trans isomerase, cyclophilin-type	CYP38, ATCYP38: cyclophilin 38	Peptidyl-prolyl cis-trans isomerase CYP38, chloroplastic OS=Arabidopsis thaliana GN=CYP38 PE=1 SV=1	IPR002130, IPR023222	Cyclophilin-like peptidyl-prolyl cis-trans isomerase domain, PsbQ-like domain	7.54617	6.8497	7.9108
pla < WT	Nitab4.5_0003353g0030.1	Xyloglucan endotransglucosylase_hydrolase 2 IPR016455 Xyloglucan endotransglucosylase_hydrolase	XTH7: xyloglucan endotransglucosylase/hydrolase 7	Probable xyloglucan endotransglucosylase/hydrolase protein 7 OS=Arabidopsis thaliana GN=XTH7 PE=2 SV=2	IPR008985, IPR016455, IPR013320, IPR000757, IPR008263, IPR010713	Concanavalin A-like lectin/glucanases superfamily, Xyloglucan endotransglucosylase/hydrolase, Concanavalin A-like lectin/glucanase, subgroup, Glycoside hydrolase, family 16, Glycoside hydrolase, family 16, active site, Xyloglucan endo-transglycosylase, C-terminal	7.36832	5.8297	7.19908
pla < WT	Nitab4.5_0003381g0020.1	Thioredoxin 2 IPR015467 Thioredoxin, core	ACHT5: atypical CYS HIS rich thioredoxin 5	Thioredoxin-like 1-2, chloroplastic OS=Oryza sativa subsp. japonica GN=Os03g0326500 PE=2 SV=1	IPR005746, IPR013766, IPR012336	Thioredoxin, Thioredoxin domain, Thioredoxin-like fold	4.06311	3.01494	4.21772
pla < WT	Nitab4.5_0003384g0010.1	Unknown Protein	NA	NA	NA	NA	2.23828	1.82279	2.87777
pla < WT	Nitab4.5_0003437g0010.1	Zinc-binding family protein IPR006734 Protein of unknown function DUF597	PLATZ transcription factor family protein	NA	IPR006734	Protein of unknown function DUF597	5.72276	4.48369	5.87202
pla < WT	Nitab4.5_0003465g0080.1	Cotton fiber expressed protein 1 IPR008480 Protein of unknown function DUF761, plant	NA	NA	IPR008480, IPR025520	Protein of unknown function DUF761, plant, Domain of unknown function DUF4408	3.61928	2.94323	4.28267
pla < WT	Nitab4.5_0003466g0070.1	NA	NA	NA	IPR004926	Late embryogenesis abundant protein, LEA-5	5.97881	5.46766	6.55978
pla < WT	Nitab4.5_0003498g0040.1	Zinc finger family protein IPR007087 Zinc finger, C2H2-type	RHL41, ZAT12: C2H2-type zinc finger family protein	Zinc finger protein ZAT12 OS=Arabidopsis thaliana GN=ZAT12 PE=2 SV=1	IPR015880, IPR007087, IPR013087	Zinc finger, C2H2-like, Zinc finger, C2H2, Zinc finger C2H2-type/integrase DNA-binding domain	1.43492	0.540568	2.58835
pla < WT	Nitab4.5_0003558g0010.1	Dynein light chain 1 cytoplasmic IPR001372 Dynein light chain, type 1 and 2	Dynein light chain type 1 family protein	Dynein light chain LC6, flagellar outer arm OS=Heliocidaris crassispina PE=3 SV=1	IPR001372	Dynein light chain, type 1/2	3.57504	2.27089	3.41478
pla < WT	Nitab4.5_0003620g0010.1	GRAS family transcription factor IPR005202 GRAS transcription factor	PAT1: GRAS family transcription factor	Chitin-inducible gibberellin-responsive protein 1 OS=Oryza sativa subsp. japonica GN=CIGR1 PE=2 SV=1	IPR005202	Transcription factor GRAS	2.3079	1.57871	2.63602
pla < WT	Nitab4.5_0003766g0010.1	Plant-specific domain TIGR01615 family protein IPR006502 Protein of unknown function DUF506, plant	Protein of unknown function (DUF506)	NA	IPR006502	Protein of unknown function DUF506, plant	5.94393	3.71639	5.81392
pla < WT	Nitab4.5_0003767g0050.1	Ring H2 finger protein IPR018957 Zinc finger, C3HC4 RING-type	ATL2, TL2: TOXICOS EN LEVADURA 2	RING-H2 finger protein ATL2 OS=Arabidopsis thaliana GN=ATL2 PE=2 SV=2	IPR013083, IPR001841	Zinc finger, RING/FYVE/PHD-type, Zinc finger, RING-type	5.08796	3.78871	5.87382
pla < WT	Nitab4.5_0003854g0020.1	Arabidopsis thaliana genomic DNA chromosome 5 P1 clone MOK16 IPR007608 Protein of unknown function DUF584	Protein of unknown function, DUF584	NA	IPR007608	Senescence regulator S40	5.16382	3.99376	5.13049
pla < WT	Nitab4.5_0003854g0030.1	SKP1-like protein IPR016897 E3 ubiquitin ligase, SCF complex, Skp subunit	ASK10, SK10: SKP1-like 10	S-phase kinase-associated protein 1 OS=Xenopus laevis GN=skp1 PE=1 SV=3	IPR001232, IPR016072, IPR011333	SKP1 component, SKP1 component, dimerisation, BTB/POZ fold	2.73018	1.19492	2.83737
pla < WT	Nitab4.5_0004170g0060.1	Aquaporin IPR012269 Aquaporin	BETA-TIP: beta-tonoplast intrinsic protein	Probable aquaporin TIP3-2 OS=Arabidopsis thaliana GN=TIP3-2 PE=2 SV=1	IPR000425, IPR023271, IPR022357	Major intrinsic protein, Aquaporin-like, Major intrinsic protein, conserved site	1.66873	1.54086	2.62775
pla < WT	Nitab4.5_0004234g0120.1	Ethylene-responsive transcription factor 4 IPR001471 Pathogenesis-related transcriptional factor and ERF, DNA-binding	Integrase-type DNA-binding superfamily protein	Ethylene-responsive transcription factor ERF017 OS=Arabidopsis thaliana GN=ERF017 PE=2 SV=1	IPR016177, IPR001471	DNA-binding domain, AP2/ERF domain	3.09819	1.67381	3.3902
pla < WT	Nitab4.5_0004251g0020.1	Unknown Protein	unknown protein similar to AT4G24110.1	NA	NA	NA	4.71446	4.04289	5.42283
pla < WT	Nitab4.5_0004281g0100.1	Peptidyl-prolyl cis-trans isomerase IPR001179 Peptidyl-prolyl cis-trans isomerase, FKBP-type	FKBP-like peptidyl-prolyl cis-trans isomerase family protein	Peptidyl-prolyl cis-trans isomerase FKBP16-4, chloroplastic OS=Arabidopsis thaliana GN=FKBP16-4 PE=1 SV=1	IPR001179, IPR023566	Peptidyl-prolyl cis-trans isomerase, FKBP-type, domain, Peptidyl-prolyl cis-trans isomerase, FKBP-type	5.48499	4.77959	5.86836
pla < WT	Nitab4.5_0004300g0170.1	Oxygen evolving enhancer protein 3 IPR008797 Photosystem II oxygen evolving complex protein PsbQ	PQL1, PQL2: PsbQ-like 2	PsbQ-like protein 1, chloroplastic OS=Arabidopsis thaliana GN=PQL1 PE=1 SV=1	IPR008797, IPR023222	Photosystem II PsbQ, oxygen evolving complex, PsbQ-like domain	6.18244	5.22687	6.3154
pla < WT	Nitab4.5_0004300g0180.1	NAC domain transcription factor protein	NAP, ANAC029, ATNAP: NAC-like, activated by AP3/PI	NAC transcription factor 29 OS=Arabidopsis thaliana GN=NAC029 PE=2 SV=1	IPR003441	NAC domain	2.3512	1.34577	2.45385
pla < WT	Nitab4.5_0004384g0050.1	Calcium-binding EF hand family protein (Fragment) IPR011992 EF-Hand type	Calcium-binding EF-hand family protein	Calcium-binding protein PBP1 OS=Arabidopsis thaliana GN=PBP1 PE=1 SV=1	IPR011992, IPR002048, IPR018247	EF-hand domain pair, EF-hand domain, EF-Hand 1, calcium-binding site	4.30131	3.56794	5.40733
pla < WT	Nitab4.5_0004384g0060.1	Calcium-binding EF hand family protein (Fragment) IPR011992 EF-Hand type	Calcium-binding EF-hand family protein	Calcium-binding protein PBP1 OS=Arabidopsis thaliana GN=PBP1 PE=1 SV=1	IPR011992, IPR002048, IPR018247	EF-hand domain pair, EF-hand domain, EF-Hand 1, calcium-binding site	5.38745	5.15176	6.18835
pla < WT	Nitab4.5_0004439g0080.1	Genomic DNA chromosome 5 TAC clone K24M7	unknown protein similar to AT5G52420.1	NA	NA	NA	3.44851	1.84412	3.10896
pla < WT	Nitab4.5_0004475g0010.1	Avr9_Cf-9 rapidly elicited protein 137 IPR007700 Protein of unknown function DUF668	NA	NA	IPR021864, IPR007700	Protein of unknown function DUF3475, Protein of unknown function DUF668	3.13837	1.25241	3.89796
pla < WT	Nitab4.5_0004550g0110.1	F-box protein PP2-B1 IPR001810 Cyclin-like F-box	AtPP2-A13, PP2-A13: phloem protein 2-A13	F-box protein PP2-A13 OS=Arabidopsis thaliana GN=PP2A13 PE=1 SV=1	IPR001810, IPR025886	F-box domain, Phloem protein 2-like	3.01957	1.7931	3.46872
pla < WT	Nitab4.5_0004584g0010.1	RAG1-activating protein 1 homolog IPR018179 RAG1-activating protein 1 homologue	SAG29, SWEET15, AtSWEET15: senescence-associated gene 29	Bidirectional sugar transporter N3 OS=Medicago truncatula GN=N3 PE=2 SV=1	IPR004316	SWEET sugar transporter	6.69709	5.85224	7.07764
pla < WT	Nitab4.5_0004741g0020.1	Photosystem II 5 kDa protein, chloroplastic	Photosystem II 5 kD protein	Photosystem II 5 kDa protein, chloroplastic OS=Petunia hybrida PE=1 SV=1	NA	NA	6.76059	5.69295	6.96213
pla < WT	Nitab4.5_0004775g0010.1	Aluminum-induced protein-like	Aluminium induced protein with YGL and LRDR motifs	NA	IPR024286	Domain of unknown function DUF3700	5.45094	3.25686	5.47018
pla < WT	Nitab4.5_0004880g0010.1	CBL-interacting protein kinase 16 IPR002290 Serine_threonine protein kinase	CIPK11, PKS5, SIP4, SNRK3.22: SOS3-interacting protein 4	CBL-interacting serine/threonine-protein kinase 11 OS=Arabidopsis thaliana GN=CIPK11 PE=1 SV=1	IPR000719, IPR017441, IPR004041, IPR020636, IPR002290, IPR008271, IPR018451, IPR011009	Protein kinase domain, Protein kinase, ATP binding site, NAF domain, Calcium/calmodulin-dependent/calcium-dependent protein kinase, Serine/threonine- / dual specificity protein kinase, catalytic domain, Serine/threonine-protein kinase, active site, NAF/FISL domain, Protein kinase-like domain	5.14968	3.58777	5.45729
pla < WT	Nitab4.5_0004899g0020.1	Photosystem II reaction center W protein IPR009806 Photosystem II protein PsbW, class 2	PSBW: photosystem II reaction center W	Photosystem II reaction center W protein, chloroplastic OS=Spinacia oleracea GN=psbW PE=1 SV=1	IPR009806	Photosystem II PsbW, class 2	7.24242	6.30443	7.78993
pla < WT	Nitab4.5_0004905g0070.1	Glycosyltransferase IPR002495 Glycosyl transferase, family 8	GATL10: galacturonosyltransferase-like 10	Probable galacturonosyltransferase-like 10 OS=Arabidopsis thaliana GN=GATL10 PE=2 SV=1	IPR002495	Glycosyl transferase, family 8	4.07403	2.82081	4.69643
pla < WT	Nitab4.5_0005658g0030.1	Calmodulin-like protein IPR011992 EF-Hand type	MSS3: Calcium-binding EF-hand family protein	Calmodulin-like protein 5 OS=Arabidopsis thaliana GN=CML5 PE=2 SV=2	IPR002048, IPR011992, IPR018247	EF-hand domain, EF-hand domain pair, EF-Hand 1, calcium-binding site	3.8123	3.22513	4.37846
pla < WT	Nitab4.5_0005745g0030.1	Unknown Protein	NA	NA	NA	NA	2.95365	2.44997	3.93724
pla < WT	Nitab4.5_0006635g0010.1	Glutaredoxin family protein IPR012335 Thioredoxin fold	Glutaredoxin family protein	Uncharacterized protein At3g28850 OS=Arabidopsis thaliana GN=At3g28850 PE=1 SV=1	IPR002109, IPR012336	Glutaredoxin, Thioredoxin-like fold	4.03505	3.08691	4.26559
pla < WT	Nitab4.5_0006861g0010.1	Os07g0175100 protein (Fragment)	unknown protein similar to AT5G12010.1	NA	IPR027806, IPR026103	Harbinger transposase-derived nuclease domain, Harbinger transposase-derived nuclease	6.76523	4.95721	7.48506
pla < WT	Nitab4.5_0006893g0010.1	MYB transcription factor IPR015495 Myb transcription factor	MYB20, AtMYB20: myb domain protein 20	Protein ODORANT1 OS=Petunia hybrida GN=ODO1 PE=2 SV=1	IPR009057, IPR017930, IPR001005	Homeodomain-like, Myb domain, SANT/Myb domain	3.17772	2.68775	3.7068
pla < WT	Nitab4.5_0007189g0010.1	Chlorophyll a-b binding protein P4, chloroplastic IPR001344 Chlorophyll A-B binding protein	LHCA4, CAB4: light-harvesting chlorophyll-protein complex I subunit A4	Chlorophyll a-b binding protein P4, chloroplastic OS=Pisum sativum GN=lhcA-P4 PE=1 SV=1	IPR022796, IPR001344, IPR023329	Chlorophyll A-B binding protein, Chlorophyll A-B binding protein, plant, Chlorophyll a/b binding protein domain	10.0594	9.24221	10.4406
pla < nuc	Nitab4.5_0000010g0190.1	Unknown Protein	NA	NA	IPR021584	Thylakoid soluble phosphoprotein TSP9	8.36712	6.93055	8.69362
pla < nuc	Nitab4.5_0000019g0400.1	Membrane protein IPR017214 Uncharacterised conserved protein UCP037471	Auxin-responsive family protein	NA	IPR005018, IPR017214, IPR006593, IPR004877	DOMON domain, Uncharacterised conserved protein UCP037471, Cytochrome b561/ferric reductase transmembrane, Cytochrome b561, eukaryote	5.56261	4.55081	5.9643
pla < nuc	Nitab4.5_0000035g0040.1	tRNA dimethylallyltransferase IPR002627 tRNA isopentenyltransferase	ATIPT9, IPT9: isopentenyltransferase 9	tRNA dimethylallyltransferase 9 OS=Arabidopsis thaliana GN=IPT9 PE=2 SV=1	IPR002627, IPR018022, IPR027417	tRNA isopentenyltransferase, tRNA delta(2)-isopentenylpyrophosphate transferase, P-loop containing nucleoside triphosphate hydrolase	3.97589	2.76758	3.72949
pla < nuc	Nitab4.5_0000035g0050.1	Malate dehydrogenase IPR010097 Malate dehydrogenase, NAD-dependent, eukaryotes and gamma proteobacteria	mMDH1: Lactate/malate dehydrogenase family protein	Malate dehydrogenase, mitochondrial OS=Citrullus lanatus GN=MMDH PE=1 SV=1	IPR001557, IPR022383, IPR015955, IPR001236, IPR016040, IPR010097	L-lactate/malate dehydrogenase, Lactate/malate dehydrogenase, C-terminal, Lactate dehydrogenase/glycoside hydrolase, family 4, C-terminal, Lactate/malate dehydrogenase, N-terminal, NAD(P)-binding domain, Malate dehydrogenase, type 1	7.48524	6.40895	6.95802
pla < nuc	Nitab4.5_0000035g0100.1	Homology to unknown gene (Fragment)	unknown protein similar to AT1G53250.1	NA	IPR003611	Nuclease associated modular domain 3	4.25404	2.53204	3.80266
pla < nuc	Nitab4.5_0000035g0130.1	Phosphoenolpyruvate carboxylase 1 IPR015813 Pyruvate_Phosphoenolpyruvate kinase, catalytic core IPR001449 Phosphoenolpyruvate carboxylase	ATPPC1, PEPC1, ATPEPC1, PPC1: phosphoenolpyruvate carboxylase 1	Phosphoenolpyruvate carboxylase OS=Solanum tuberosum GN=PPC1 PE=2 SV=2	IPR015813, IPR018129, IPR022805, IPR021135	Pyruvate/Phosphoenolpyruvate kinase-like domain, Phosphoenolpyruvate carboxylase, active site, Phosphoenolpyruvate carboxylase, bacterial/plant-type, Phosphoenolpyruvate carboxylase	6.82319	4.93032	6.15091
pla < nuc	Nitab4.5_0000035g0230.1	Pathogenesis-related protein-like protein	pathogenesis-related family protein	Pathogen-related protein OS=Hordeum vulgare PE=2 SV=2	NA	NA	7.41248	5.83027	6.62779
pla < nuc	Nitab4.5_0000036g0420.1	Hypothetical YFW family protein 5 IPR009836 Protein of unknown function DUF1399	Protein of unknown function (duplicated DUF1399)	NA	IPR009836	Protein of unknown function DUF1399	6.61824	5.42043	6.22569
pla < nuc	Nitab4.5_0000037g0050.1	Alpha-humulene_(-)-(E)-beta-caryophyllene synthase IPR005630 Terpene synthase, metal-binding domain	TPS21: terpene synthase 21	(E,E)-germacrene B synthase OS=Solanum habrochaites GN=SSTLH1 PE=1 SV=1	IPR008949, IPR005630	Terpenoid synthase, Terpene synthase, metal-binding domain	2.66998	0.603805	1.50818
pla < nuc	Nitab4.5_0000046g0020.1	WRKY transcription factor 1 IPR003657 DNA-binding WRKY	WRKY33, ATWRKY33: WRKY DNA-binding protein 33	Probable WRKY transcription factor 33 OS=Arabidopsis thaliana GN=WRKY33 PE=1 SV=2	IPR003657	DNA-binding WRKY	5.4814	4.36927	5.61024
pla < nuc	Nitab4.5_0000046g0160.1	Expansin IPR002963 Expansin	ATEXPA8, EXP8, ATEXP8, ATHEXP ALPHA 1.11, EXPA8: expansin A8	Expansin-A2 OS=Oryza sativa subsp. japonica GN=EXPA2 PE=2 SV=2	IPR007117, IPR014733, IPR002963, IPR007118, IPR007112, IPR009009	Expansin, cellulose-binding-like domain, Barwin-like endoglucanase, Expansin, Expansin/Lol pI, Expansin/pollen allergen, DPBB domain, RlpA-like double-psi beta-barrel domain	3.0517	2.02954	2.27408
pla < nuc	Nitab4.5_0000057g0200.1	Unknown Protein	NA	NA	NA	NA	2.24384	1.10542	1.92034
pla < nuc	Nitab4.5_0000057g0280.1	Zinc finger protein CONSTANS-LIKE 16 IPR010402 CCT domain	B-box type zinc finger protein with CCT domain	Zinc finger protein CONSTANS-LIKE 16 OS=Arabidopsis thaliana GN=COL16 PE=2 SV=2	IPR000315, IPR010402	Zinc finger, B-box, CCT domain	5.34303	4.05328	5.31252
pla < nuc	Nitab4.5_0000063g0110.1	Heavy metal-associated domain containing protein expressed IPR006121 Heavy metal transport_detoxification protein	NA	NA	IPR006121	Heavy metal-associated domain, HMA	4.85782	3.44825	5.13111
pla < nuc	Nitab4.5_0000071g0350.1	Superoxide dismutase IPR019833 Manganese_iron superoxide dismutase, binding site IPR001189 Manganese_iron superoxide dismutase	FSD2: Fe superoxide dismutase 2	Superoxide dismutase [Fe], chloroplastic (Fragment) OS=Nicotiana plumbaginifolia GN=SODB PE=2 SV=1	IPR019831, IPR001189, IPR019832, IPR019833	Manganese/iron superoxide dismutase, N-terminal, Manganese/iron superoxide dismutase, Manganese/iron superoxide dismutase, C-terminal, Manganese/iron superoxide dismutase, binding site	9.4107	8.29452	9.66756
pla < nuc	Nitab4.5_0000073g0060.1	Chloroplast photosystem II subunit X (Fragment) IPR009518 Photosystem II protein PsbX	PSBX: photosystem II subunit X	NA	IPR009518	Photosystem II PsbX	9.77522	8.1056	9.68159
pla < nuc	Nitab4.5_0000073g0270.1	Jasmonate ZIM-domain protein 1 IPR010399 Tify	JAZ1, TIFY10A: jasmonate-zim-domain protein 1	Protein TIFY 10A OS=Arabidopsis thaliana GN=TIFY10A PE=1 SV=1	IPR018467, IPR010399	CO/COL/TOC1, conserved site, Tify	1.79602	0.167071	1.1877
pla < nuc	Nitab4.5_0000073g0280.1	Polygalacturonase IPR012334 Pectin lyase fold	Pectin lyase-like superfamily protein	Probable polygalacturonase OS=Vitis vinifera GN=GSVIVT00026920001 PE=1 SV=1	IPR012334, IPR000743, IPR011050, IPR006626	Pectin lyase fold, Glycoside hydrolase, family 28, Pectin lyase fold/virulence factor, Parallel beta-helix repeat	3.77662	2.67721	3.29967
pla < nuc	Nitab4.5_0000073g0300.1	Cupin superfamily (DUF985) IPR009327 Protein of unknown function DUF985	unknown protein similar to AT1G19130.1	NA	IPR011051, IPR009327, IPR014710	RmlC-like cupin domain, Protein of unknown function DUF985, RmlC-like jelly roll fold	5.38913	4.1618	4.97982
pla < nuc	Nitab4.5_0000073g0310.1	Receptor like kinase, RLK	Leucine-rich repeat protein kinase family protein	Probable inactive leucine-rich repeat receptor-like protein kinase At5g20690 OS=Arabidopsis thaliana GN=At5g20690 PE=2 SV=4	IPR000719, IPR011009, IPR001611	Protein kinase domain, Protein kinase-like domain, Leucine-rich repeat	1.3784	0.339002	0.807467
pla < nuc	Nitab4.5_0000073g0320.1	Chlorophyll a-b binding protein, chloroplastic IPR001344 Chlorophyll A-B binding protein	LHCA6, LHCA2*1: photosystem I light harvesting complex gene 6	Chlorophyll a-b binding protein, chloroplastic OS=Petunia hybrida PE=2 SV=1	IPR023329, IPR001344, IPR022796	Chlorophyll a/b binding protein domain, Chlorophyll A-B binding protein, plant, Chlorophyll A-B binding protein	5.94477	2.67174	5.24575
pla < nuc	Nitab4.5_0000073g0330.1	Ethylene-responsive transcription factor 4 IPR001471 Pathogenesis-related transcriptional factor and ERF, DNA-binding	Integrase-type DNA-binding superfamily protein	Ethylene-responsive transcription factor ERF017 OS=Arabidopsis thaliana GN=ERF017 PE=2 SV=1	IPR016177, IPR001471	DNA-binding domain, AP2/ERF domain	2.45826	0.213411	2.38635
pla < nuc	Nitab4.5_0000073g0340.1	Polyadenylate-binding protein IPR000504 RNA recognition motif, RNP-1	RNA-binding (RRM/RBD/RNP motifs) family protein	Nucleolysin TIAR OS=Homo sapiens GN=TIAL1 PE=1 SV=1	IPR000504, IPR012677	RNA recognition motif domain, Nucleotide-binding, alpha-beta plait	5.30124	4.19564	4.91806
pla < nuc	Nitab4.5_0000073g0350.1	class I heat shock protein IPR002068 Heat shock protein Hsp20	HSP20-like chaperones superfamily protein	18.2 kDa class I heat shock protein OS=Medicago sativa GN=HSP18.2 PE=2 SV=1	IPR002068, IPR008978	Alpha crystallin/Hsp20 domain, HSP20-like chaperone	6.2197	4.5641	6.25689
pla < nuc	Nitab4.5_0000073g0360.1	3-oxoacyl-(Acyl-carrier-protein) synthase 2 IPR000794 Beta-ketoacyl synthase	FAB1: fatty acid biosynthesis 1	3-oxoacyl-[acyl-carrier-protein] synthase II, chloroplastic OS=Arabidopsis thaliana GN=KAS2 PE=1 SV=1	IPR014031, IPR018201, IPR016038, IPR016039, IPR014030, IPR020841	Beta-ketoacyl synthase, C-terminal, Beta-ketoacyl synthase, active site, Thiolase-like, subgroup, Thiolase-like, Beta-ketoacyl synthase, N-terminal, Polyketide synthase, beta-ketoacyl synthase domain	4.1668	2.47362	3.56517
pla < nuc	Nitab4.5_0000073g0370.1	chaperonin IPR017416 Chaperonin 21, chloroplast IPR018369 Chaperonin Cpn10, conserved site	CPN20: chaperonin 20	20 kDa chaperonin, chloroplastic OS=Arabidopsis thaliana GN=CPN21 PE=1 SV=2	IPR020818, IPR011032, IPR018369	Chaperonin Cpn10, GroES (chaperonin 10)-like, Chaperonin Cpn10, conserved site	6.39079	4.70541	5.76665
pla < nuc	Nitab4.5_0000073g0440.1	Pyruvate dehydrogenase E1 component alpha subunit E1 component, alpha subunit, subgroup y	PDH-E1 ALPHA: pyruvate dehydrogenase E1 alpha	Pyruvate dehydrogenase E1 component subunit alpha-3, chloroplastic OS=Arabidopsis thaliana GN=PDH-E1 ALPHA PE=1 SV=1	IPR001017, IPR017597	Dehydrogenase, E1 component, Pyruvate dehydrogenase (acetyl-transferring) E1 component, alpha subunit, subgroup y	5.76239	4.31509	5.15644
pla < nuc	Nitab4.5_0000073g0500.1	Glucosyltransferase IPR002213 UDP-glucuronosyl_UDP-glucosyltransferase	UDP-Glycosyltransferase superfamily protein	UDP-glucose flavonoid 3-O-glucosyltransferase 6 OS=Fragaria ananassa GN=GT6 PE=1 SV=1	IPR002213	UDP-glucuronosyl/UDP-glucosyltransferase	2.30243	0.972081	1.52268
pla < nuc	Nitab4.5_0000085g0010.1	Neurogenic locus notch protein-like	unknown protein similar to AT4G14746.1	NA	NA	NA	4.10184	2.96734	3.48858
pla < nuc	Nitab4.5_0000091g0300.1	Cold induced protein-like	OXS3, ATOXS3: oxidative stress 3	NA	NA	NA	5.58199	4.4622	5.77103
pla < nuc	Nitab4.5_0000092g0020.1	4-alpha-glucanotransferase IPR003385 Glycoside hydrolase, family 77	DPE2: disproportionating enzyme 2	4-alpha-glucanotransferase DPE2 OS=Arabidopsis thaliana GN=DPE2 PE=2 SV=1	IPR003385, IPR017853, IPR013781	Glycoside hydrolase, family 77, Glycoside hydrolase, superfamily, Glycoside hydrolase, catalytic domain	4.13537	2.90098	3.73615
pla < nuc	Nitab4.5_0000092g0030.1	4-alpha-glucanotransferase IPR003385 Glycoside hydrolase, family 77	DPE2: disproportionating enzyme 2	4-alpha-glucanotransferase DPE2 OS=Arabidopsis thaliana GN=DPE2 PE=2 SV=1	IPR013783, IPR002044, IPR013781, IPR013784, IPR017853, IPR003385	Immunoglobulin-like fold, Carbohydrate binding module family 20, Glycoside hydrolase, catalytic domain, Carbohydrate-binding-like fold, Glycoside hydrolase, superfamily, Glycoside hydrolase, family 77	2.75577	1.47286	2.3358
pla < nuc	Nitab4.5_0000092g0050.1	TBC1 domain family member 17 IPR000195 RabGAP_TBC	Ypt/Rab-GAP domain of gyp1p superfamily protein	TBC1 domain family member 15 OS=Mus musculus GN=Tbc1d15 PE=1 SV=1	IPR000195	Rab-GTPase-TBC domain	3.06832	1.93055	2.70205
pla < nuc	Nitab4.5_0000092g0060.1	Unknown Protein IPR018962 Domain of unknown function DUF1995	Domain of unknown function (DUF1995)	NA	IPR018962	Domain of unknown function DUF1995	4.13463	1.93868	3.692
pla < nuc	Nitab4.5_0000092g0080.1	Kinesin-like protein IPR001752 Kinesin, motor region	ATK1, KATA, KATAP: kinesin 1	Kinesin-1 OS=Arabidopsis thaliana GN=ATK1 PE=2 SV=1	IPR001752, IPR027417, IPR019821, IPR027640	Kinesin, motor domain, P-loop containing nucleoside triphosphate hydrolase, Kinesin, motor region, conserved site, Kinesin-like protein	3.27448	1.66092	2.73017
pla < nuc	Nitab4.5_0000092g0120.1	GRAS family transcription factor IPR005202 GRAS transcription factor	PAT1: GRAS family transcription factor	Chitin-inducible gibberellin-responsive protein 1 OS=Oryza sativa subsp. japonica GN=CIGR1 PE=2 SV=1	IPR005202	Transcription factor GRAS	3.04196	1.57586	3.0525
pla < nuc	Nitab4.5_0000092g0130.1	Histone H2A IPR002119 Histone H2A	HTA10: histone H2A 10	Probable histone H2A.1 OS=Arabidopsis thaliana GN=At1g51060 PE=1 SV=1	IPR002119, IPR007125, IPR009072	Histone H2A, Histone core, Histone-fold	7.61427	6.45698	6.787
pla < nuc	Nitab4.5_0000092g0190.1	Bile acid sodium symporter family protein IPR002657 Bile acid:sodium symporter	Sodium Bile acid symporter family	Probable sodium/metabolite cotransporter BASS1, chloroplastic OS=Arabidopsis thaliana GN=BASS1 PE=2 SV=1	IPR002657	Bile acid:sodium symporter	4.85286	2.97295	4.20652
pla < nuc	Nitab4.5_0000092g0280.1	tRNA-methyltransferase IPR003402 Protein of unknown function Met10	Met-10+ like family protein	tRNA (guanine(37)-N1)-methyltransferase 1 OS=Vitis vinifera GN=VIT_19s0014g03930 PE=3 SV=1	IPR025792, IPR003402	tRNA (guanine(37)-N(1))-methyltransferase, eukaryotic, tRNA transferase Trm5/Tyw2	3.33302	2.09486	3.04028
pla < nuc	Nitab4.5_0000092g0300.1	Vesicle-associated membrane family protein IPR008962 PapD-like	PapD-like superfamily protein	Vesicle-associated protein 4-2 OS=Arabidopsis thaliana GN=PVA42 PE=1 SV=1	IPR008962, IPR000535	PapD-like, MSP domain	4.11427	2.7485	3.86298
pla < nuc	Nitab4.5_0000092g0320.1	Cyclic nucleotide gated channel IPR000595 Cyclic nucleotide-binding	ATCNGC4, CNGC4, HLM1, DND2: cyclic nucleotide-gated cation channel 4	Cyclic nucleotide-gated ion channel 4 OS=Arabidopsis thaliana GN=CNGC4 PE=2 SV=2	IPR000595, IPR005821, IPR014710, IPR018490	Cyclic nucleotide-binding domain, Ion transport domain, RmlC-like jelly roll fold, Cyclic nucleotide-binding-like	5.81397	3.85481	5.28467
pla < nuc	Nitab4.5_0000092g0360.1	E3 ubiquitin-protein ligase CCNB1IP1	RING/U-box superfamily protein	NA	NA	NA	3.05375	1.25194	1.80945
pla < nuc	Nitab4.5_0000092g0390.1	50S ribosomal protein L13 IPR005823 Ribosomal protein L13, bacterial-type	emb1473: Ribosomal protein L13 family protein	50S ribosomal protein L13, chloroplastic OS=Arabidopsis thaliana GN=RPL13 PE=2 SV=1	IPR005823, IPR005822, IPR023564, IPR023563	Ribosomal protein L13, bacterial-type, Ribosomal protein L13, Ribosomal protein L13 domain, Ribosomal protein L13, conserved site	8.16485	5.97893	7.58582
pla < nuc	Nitab4.5_0000102g0070.1	Unknown Protein	unknown protein similar to AT3G47070.1	NA	IPR021584	Thylakoid soluble phosphoprotein TSP9	8.47128	7.0112	8.40738
pla < nuc	Nitab4.5_0000102g0450.1	Copper transporter IPR007274 Ctr copper transporter	COPT1: copper transporter 1	Copper transporter 1 OS=Arabidopsis thaliana GN=COPT1 PE=2 SV=2	IPR007274	Ctr copper transporter	4.98634	3.70558	5.20616
pla < nuc	Nitab4.5_0000106g0180.1	Arabidopsis thaliana genomic DNA chromosome 5 P1 clone MOK16 IPR007608 Protein of unknown function DUF584	Protein of unknown function, DUF584	NA	IPR007608	Senescence regulator S40	7.64032	6.37303	7.71536
pla < nuc	Nitab4.5_0000108g0050.1	ATP-dependent Zn protease cell division protein FtsH homolog IPR001315 Caspase Recruitment IPR003960 ATPase, AAA-type, conserved site IPR005936 Peptidase M41, FtsH IPR006025 Peptidase M, neutral zinc metallopeptidases, zinc-binding site	FTSH6, ATFTSH6: FTSH protease 6	ATP-dependent zinc metalloprotease FTSH 6, chloroplastic OS=Arabidopsis thaliana GN=FTSH6 PE=2 SV=1	IPR027417, IPR003593, IPR000642, IPR005936, IPR003959, IPR003960	P-loop containing nucleoside triphosphate hydrolase, AAA+ ATPase domain, Peptidase M41, Peptidase, FtsH, ATPase, AAA-type, core, ATPase, AAA-type, conserved site	1.75783	0.651837	1.62268
pla < nuc	Nitab4.5_0000121g0260.1	MYB transcription factor IPR015495 Myb transcription factor	MYB94, ATMYBCP70, ATMYB94: myb domain protein 94	Myb-related protein 306 OS=Antirrhinum majus GN=MYB306 PE=2 SV=1	IPR009057, IPR001005, IPR017930	Homeodomain-like, SANT/Myb domain, Myb domain	2.71044	1.68745	2.46844
pla < nuc	Nitab4.5_0000125g0360.1	Unknown Protein	NA	NA	NA	NA	5.53011	4.08534	5.26848
pla < nuc	Nitab4.5_0000132g0530.1	UDP-glucosyltransferase family 1 protein IPR002213 UDP-glucuronosyl_UDP-glucosyltransferase	UGT73C2: UDP-glucosyl transferase 73C2	UDP-glycosyltransferase 73C2 OS=Arabidopsis thaliana GN=UGT73C2 PE=3 SV=1	IPR002213	UDP-glucuronosyl/UDP-glucosyltransferase	5.11274	4.10983	4.66223
pla < nuc	Nitab4.5_0000134g0030.1	photosystem II polypeptide IPR006814 Photosystem II protein PsbR	PSBR: photosystem II subunit R	Photosystem II 10 kDa polypeptide, chloroplastic OS=Nicotiana tabacum GN=PSBR PE=2 SV=1	IPR006814	Photosystem II PsbR	9.52388	8.39814	9.38589
pla < nuc	Nitab4.5_0000134g0180.1	F-box protein PP2-B1 IPR001810 Cyclin-like F-box	AtPP2-A13, PP2-A13: phloem protein 2-A13	F-box protein PP2-A13 OS=Arabidopsis thaliana GN=PP2A13 PE=1 SV=1	IPR025886	Phloem protein 2-like	2.54505	1.09968	2.01356
pla < nuc	Nitab4.5_0000163g0340.1	Nitrate transporter IPR000109 TGF-beta receptor, type I_II extracellular region	Major facilitator superfamily protein	Nitrate transporter 1.4 OS=Arabidopsis thaliana GN=NRT1.4 PE=1 SV=1	IPR018456, IPR016196, IPR000109	PTR2 family proton/oligopeptide symporter, conserved site, Major facilitator superfamily domain, general substrate transporter, Proton-dependent oligopeptide transporter family	5.81238	4.58431	5.76488
pla < nuc	Nitab4.5_0000164g0180.1	Zinc-finger protein IPR007087 Zinc finger, C2H2-type	STZ, ZAT10: salt tolerance zinc finger	Zinc finger protein ZAT10 OS=Arabidopsis thaliana GN=ZAT10 PE=2 SV=1	IPR007087, IPR013087, IPR015880	Zinc finger, C2H2, Zinc finger C2H2-type/integrase DNA-binding domain, Zinc finger, C2H2-like	5.83009	4.82522	6.36128
pla < nuc	Nitab4.5_0000173g0170.1	Unknown Protein	unknown protein similar to AT5G22875.2	NA	NA	NA	4.67965	3.27228	4.79234
pla < nuc	Nitab4.5_0000173g0270.1	Ring H2 finger protein IPR011016 Zinc finger, RING-CH-type	RING/U-box superfamily protein	RING-H2 finger protein ATL57 OS=Arabidopsis thaliana GN=ATL57 PE=2 SV=1	IPR001841, IPR013083, IPR011016	Zinc finger, RING-type, Zinc finger, RING/FYVE/PHD-type, Zinc finger, RING-CH-type	3.25083	2.16016	3.17383
pla < nuc	Nitab4.5_0000184g0240.1	Ras-related protein Rab-7 IPR003579 Ras small GTPase, Rab type	RAB7, ATRABG3B, RAB75, RABG3B: RAB GTPase homolog G3B	Ras-related protein Rab7 OS=Glycine max PE=2 SV=1	IPR003579, IPR005225, IPR001806, IPR020849, IPR003578, IPR002041, IPR027417	Small GTPase superfamily, Rab type, Small GTP-binding protein domain, Small GTPase superfamily, Small GTPase superfamily, Ras type, Small GTPase superfamily, Rho type, Ran GTPase, P-loop containing nucleoside triphosphate hydrolase	3.97815	2.86406	4.06231
pla < nuc	Nitab4.5_0000188g0090.1	Chaperone protein dnaJ 11 IPR001623 Heat shock protein DnaJ, N-terminal	Chaperone DnaJ-domain superfamily protein	Chaperone protein dnaJ 11, chloroplastic OS=Arabidopsis thaliana GN=ATJ11 PE=1 SV=2	IPR001623	DnaJ domain	4.3596	3.28326	4.79282
pla < nuc	Nitab4.5_0000207g0450.1	Calcium-binding EF hand family protein (Fragment) IPR011992 EF-Hand type	Calcium-binding EF-hand family protein	Calcium-binding protein PBP1 OS=Arabidopsis thaliana GN=PBP1 PE=1 SV=1	IPR011992	EF-hand domain pair	5.39807	4.26971	6.04192
pla < nuc	Nitab4.5_0000212g0150.1	Uncharacterized ACR COG1678 family protein IPR003774 Protein of unknown function DUF179	Protein of unknown function (DUF179)	NA	IPR003774	Protein of unknown function UPF0301	6.05087	5.01964	6.40191
pla < nuc	Nitab4.5_0000224g0060.1	Calcium-transporting ATPase 1 IPR006408 ATPase, P-type, calcium-transporting, PMCA-type	ATPase E1-E2 type family protein / haloacid dehalogenase-like hydrolase family protein	Putative calcium-transporting ATPase 13, plasma membrane-type OS=Arabidopsis thaliana GN=ACA13 PE=3 SV=1	IPR001757, IPR023298, IPR023214, IPR023299, IPR006068	Cation-transporting P-type ATPase, P-type ATPase, transmembrane domain, HAD-like domain, P-type ATPase, cytoplasmic domain N, Cation-transporting P-type ATPase, C-terminal	2.75791	1.11756	2.87546
pla < nuc	Nitab4.5_0000244g0120.1	Receptor-like kinase IPR002290 Serine_threonine protein kinase	Protein kinase superfamily protein	Probable receptor-like serine/threonine-protein kinase At5g57670 OS=Arabidopsis thaliana GN=At5g57670 PE=2 SV=1	IPR008271, IPR000719, IPR013320, IPR017441, IPR011009, IPR001245, IPR002290	Serine/threonine-protein kinase, active site, Protein kinase domain, Concanavalin A-like lectin/glucanase, subgroup, Protein kinase, ATP binding site, Protein kinase-like domain, Serine-threonine/tyrosine-protein kinase catalytic domain, Serine/threonine- / dual specificity protein kinase, catalytic domain	4.0704	3.06719	4.28
pla < nuc	Nitab4.5_0000249g0470.1	Integral membrane protein IPR008217 Protein of unknown function DUF125, transmembrane	Vacuolar iron transporter (VIT) family protein	Vacuolar iron transporter homolog 4 OS=Arabidopsis thaliana GN=At3g43660 PE=2 SV=1	IPR008217	Domain of unknown function DUF125, transmembrane	3.2778	1.90935	2.8621
pla < nuc	Nitab4.5_0000255g0080.1	Dof zinc finger protein 4 IPR003851 Zinc finger, Dof-type	ADOF1, DOF1: DOF zinc finger protein 1	Dof zinc finger protein DOF1.7 OS=Arabidopsis thaliana GN=DOF1.7 PE=2 SV=1	IPR003851	Zinc finger, Dof-type	2.71202	1.68037	2.71677
pla < nuc	Nitab4.5_0000258g0320.1	F-box protein PP2-B1 IPR001810 Cyclin-like F-box	AtPP2-A13, PP2-A13: phloem protein 2-A13	F-box protein PP2-A13 OS=Arabidopsis thaliana GN=PP2A13 PE=1 SV=1	IPR001810, IPR025886	F-box domain, Phloem protein 2-like	1.50918	0.42636	1.61353
pla < nuc	Nitab4.5_0000267g0120.1	Xylanase inhibitor (Fragment) IPR001461 Peptidase A1	Eukaryotic aspartyl protease family protein	NA	IPR021109, IPR001461	Aspartic peptidase domain, Aspartic peptidase	5.8721	3.73211	6.15269
pla < nuc	Nitab4.5_0000278g0170.1	Fructose-1 6-bisphosphatase class 1 IPR000146 Fructose-1,6-bisphosphatase IPR000719 Protein kinase, core	SBPASE: sedoheptulose-bisphosphatase	Sedoheptulose-1,7-bisphosphatase, chloroplastic OS=Spinacia oleracea PE=2 SV=1	IPR023079, IPR000146, IPR020548	Sedoheptulose-1,7-bisphosphatase, Fructose-1,6-bisphosphatase class 1/Sedoheputulose-1,7-bisphosphatase, Fructose-1,6-bisphosphatase, active site	8.18378	7.11657	8.5026
pla < nuc	Nitab4.5_0000280g0010.1	Ethylene-responsive transcription factor 4 IPR003340 Transcriptional factor B3	RAV1, EDF4: related to ABI3/VP1 1	AP2/ERF and B3 domain-containing transcription factor RAV1 OS=Arabidopsis thaliana GN=RAV1 PE=1 SV=1	IPR001471, IPR015300, IPR003340, IPR016177	AP2/ERF domain, DNA-binding pseudobarrel domain, B3 DNA binding domain, DNA-binding domain	2.79753	1.54364	2.86713
pla < nuc	Nitab4.5_0000283g0170.1	Gibberellin-regulated protein 2 IPR003854 Gibberellin regulated protein	Gibberellin-regulated family protein	Snakin-2 OS=Solanum tuberosum GN=SN2 PE=1 SV=1	IPR003854	Gibberellin regulated protein	9.70548	8.29086	9.48908
pla < nuc	Nitab4.5_0000284g0070.1	Acetyltransferase-like protein IPR000182 GCN5-related N-acetyltransferase	Acyl-CoA N-acyltransferases (NAT) superfamily protein	Probable N-acetyltransferase HLS1-like OS=Arabidopsis thaliana GN=At2g23060 PE=2 SV=1	IPR016181	Acyl-CoA N-acyltransferase	4.07067	2.91348	3.66783
pla < nuc	Nitab4.5_0000309g0270.1	NA	NA	NA	NA	NA	2.72512	1.72495	3.22958
pla < nuc	Nitab4.5_0000316g0030.1	Seed maturation protein IPR007011 Seed maturation protein	Seed maturation protein	Late embryogenesis abundant protein D-34 OS=Gossypium hirsutum PE=4 SV=1	IPR007011	Seed maturation protein	3.22997	1.94644	3.41636
pla < nuc	Nitab4.5_0000319g0150.1	Avr9_Cf-9 rapidly elicited protein 65	NA	NA	NA	NA	4.91964	3.25638	5.61061
pla < nuc	Nitab4.5_0000319g0160.1	Avr9_Cf-9 rapidly elicited protein 65	NA	NA	NA	NA	6.34856	5.15448	7.06835
pla < nuc	Nitab4.5_0000319g0220.1	Heat shock protein IPR002068 Heat shock protein Hsp20	HSP21: heat shock protein 21	Small heat shock protein, chloroplastic OS=Petunia hybrida GN=HSP22 PE=2 SV=1	IPR002068, IPR008978	Alpha crystallin/Hsp20 domain, HSP20-like chaperone	3.56502	1.27089	2.75645
pla < nuc	Nitab4.5_0000332g0020.1	Thioredoxin IPR005746 Thioredoxin	ATHM4, TRX-M4, ATM4: thioredoxin M-type 4	Thioredoxin M4, chloroplastic OS=Arabidopsis thaliana GN=At3g15360 PE=2 SV=2	IPR012336, IPR005746, IPR017937, IPR013766	Thioredoxin-like fold, Thioredoxin, Thioredoxin, conserved site, Thioredoxin domain	8.88981	7.79592	8.72746
pla < nuc	Nitab4.5_0000332g0050.1	CT099 (Fragment) IPR003245 Plastocyanin-like	ENODL2, AtENODL2: early nodulin-like protein 2	Early nodulin-like protein 2 OS=Arabidopsis thaliana GN=At4g27520 PE=1 SV=1	IPR003245, IPR008972	Plastocyanin-like, Cupredoxin	9.52035	7.68225	9.07284
pla < nuc	Nitab4.5_0000332g0130.1	NA	MT3, ATMT3: metallothionein 3	Metallothionein-like protein type 3 OS=Malus domestica GN=MT2 PE=3 SV=1	NA	NA	7.01892	5.956	6.47459
pla < nuc	Nitab4.5_0000332g0210.1	RNA exonuclease 4 IPR006055 Exonuclease	Polynucleotidyl transferase, ribonuclease H-like superfamily protein	RNA exonuclease 4 OS=Homo sapiens GN=REXO4 PE=1 SV=2	IPR012337, IPR013520, IPR006055	Ribonuclease H-like domain, Exonuclease, RNase T/DNA polymerase III, Exonuclease	4.08194	3.07032	3.66736
pla < nuc	Nitab4.5_0000332g0230.1	RING-finger protein-like IPR018957 Zinc finger, C3HC4 RING-type	NA	NA	IPR001841, IPR013083	Zinc finger, RING-type, Zinc finger, RING/FYVE/PHD-type	2.71313	1.47648	2.53082
pla < nuc	Nitab4.5_0000332g0240.1	Genomic DNA chromosome 5 P1 clone MFC19 IPR007658 Protein of unknown function DUF594	NA	NA	IPR025315, IPR007658	Domain of unknown function DUF4220, Protein of unknown function DUF594	2.91609	1.78617	3.04601
pla < nuc	Nitab4.5_0000335g0220.1	Chlorophyll a-b binding protein 6A, chloroplastic IPR001344 Chlorophyll A-B binding protein	LHCB4.2: light harvesting complex photosystem II	Chlorophyll a-b binding protein CP29.2, chloroplastic OS=Arabidopsis thaliana GN=LHCB4.2 PE=1 SV=1	IPR001344, IPR023329, IPR022796	Chlorophyll A-B binding protein, plant, Chlorophyll a/b binding protein domain, Chlorophyll A-B binding protein	12.7624	11.7217	13.0978
pla < nuc	Nitab4.5_0000342g0180.1	At1g04330 (Fragment)	unknown protein similar to AT4G14450.1	Uncharacterized protein At4g14450, chloroplastic OS=Arabidopsis thaliana GN=At4g14450 PE=2 SV=1	NA	NA	4.73277	3.54908	4.31411
pla < nuc	Nitab4.5_0000350g0260.1	cDNA clone J100026I16 full insert sequence	unknown protein similar to AT3G03280.1	NA	IPR025322	Protein of unknown function DUF4228, plant	2.89886	1.01837	3.17584
pla < nuc	Nitab4.5_0000377g0190.1	Glutamyl-tRNA reductase IPR000343 Tetrapyrrole biosynthesis, glutamyl-tRNA reductase	HEMA1: Glutamyl-tRNA reductase family protein	Glutamyl-tRNA reductase 1, chloroplastic OS=Cucumis sativus GN=HEMA1 PE=2 SV=1	IPR016040, IPR015896, IPR018214, IPR000343, IPR006151, IPR015895	NAD(P)-binding domain, Tetrapyrrole biosynthesis, glutamyl-tRNA reductase, dimerisation domain, Tetrapyrrole biosynthesis, glutamyl-tRNA reductase, conserved site, Tetrapyrrole biosynthesis, glutamyl-tRNA reductase, Quinate/shikimate 5-dehydrogenase/glutamyl-tRNA reductase, Tetrapyrrole biosynthesis, glutamyl-tRNA reductase, N-terminal	8.92009	7.85777	9.34368
pla < nuc	Nitab4.5_0000380g0160.1	CCR4-NOT transcription complex subunit 7 IPR006941 Ribonuclease CAF1	Polynucleotidyl transferase, ribonuclease H-like superfamily protein	Probable CCR4-associated factor 1 homolog 9 OS=Arabidopsis thaliana GN=CAF1-9 PE=2 SV=1	IPR012337, IPR006941	Ribonuclease H-like domain, Ribonuclease CAF1	6.2607	4.57353	6.95968
pla < nuc	Nitab4.5_0000394g0140.1	Unknown Protein	NA	NA	NA	NA	5.74158	4.59213	5.75961
pla < nuc	Nitab4.5_0000396g0010.1	Xyloglucan endotransglucosylase_hydrolase 2 IPR016455 Xyloglucan endotransglucosylase_hydrolase	XTH7: xyloglucan endotransglucosylase/hydrolase 7	Probable xyloglucan endotransglucosylase/hydrolase protein 7 OS=Arabidopsis thaliana GN=XTH7 PE=2 SV=2	IPR008263, IPR016455, IPR013320, IPR010713, IPR000757, IPR008985	Glycoside hydrolase, family 16, active site, Xyloglucan endotransglucosylase/hydrolase, Concanavalin A-like lectin/glucanase, subgroup, Xyloglucan endo-transglycosylase, C-terminal, Glycoside hydrolase, family 16, Concanavalin A-like lectin/glucanases superfamily	7.70074	6.52337	7.46803
pla < nuc	Nitab4.5_0000404g0110.1	Xyloglucan endotransglucosylase_hydrolase 2 IPR016455 Xyloglucan endotransglucosylase_hydrolase	XTR6, XTH23: xyloglucan endotransglycosylase 6	Probable xyloglucan endotransglucosylase/hydrolase protein 23 OS=Arabidopsis thaliana GN=XTH23 PE=2 SV=1	IPR016455, IPR008264, IPR010713, IPR008263, IPR013320, IPR008985, IPR000757	Xyloglucan endotransglucosylase/hydrolase, Beta-glucanase, Xyloglucan endo-transglycosylase, C-terminal, Glycoside hydrolase, family 16, active site, Concanavalin A-like lectin/glucanase, subgroup, Concanavalin A-like lectin/glucanases superfamily, Glycoside hydrolase, family 16	4.11725	2.93081	3.47335
pla < nuc	Nitab4.5_0000410g0190.1	Peptidyl-prolyl cis-trans isomerase IPR002130 Peptidyl-prolyl cis-trans isomerase, cyclophilin-type	Cyclophilin-like peptidyl-prolyl cis-trans isomerase family protein	NA	IPR002130	Cyclophilin-like peptidyl-prolyl cis-trans isomerase domain	6.49789	5.43975	6.62223
pla < nuc	Nitab4.5_0000495g0040.1	Chlorophyll a-b binding protein 3C-like IPR001344 Chlorophyll A-B binding protein	CAB1, AB140, CAB140, LHCB1.3: chlorophyll A/B binding protein 1	Chlorophyll a-b binding protein 7, chloroplastic OS=Nicotiana tabacum GN=CAB7 PE=3 SV=1	IPR022796, IPR023329, IPR001344	Chlorophyll A-B binding protein, Chlorophyll a/b binding protein domain, Chlorophyll A-B binding protein, plant	10.8818	9.40934	11.4679
pla < nuc	Nitab4.5_0000496g0130.1	NAC domain protein IPR003441 protein	ANAC104, XND1: xylem NAC domain 1	NA	IPR003441	NAC domain	2.32611	0.948762	1.59093
pla < nuc	Nitab4.5_0000500g0010.1	Unknown Protein	NA	NA	NA	NA	3.5657	2.27238	4.00399
pla < nuc	Nitab4.5_0000527g0200.1	Palmitoyltransferase PFA4 IPR001594 Zinc finger, DHHC-type	unknown protein similar to AT5G02160.1	NA	IPR001305	Heat shock protein DnaJ, cysteine-rich domain	9.24259	8.0358	9.52429
pla < nuc	Nitab4.5_0000532g0070.1	Cytochrome P450	CYP707A1: cytochrome P450, family 707, subfamily A, polypeptide 1	Abscisic acid 8'-hydroxylase 1 OS=Arabidopsis thaliana GN=CYP707A1 PE=2 SV=1	IPR001128, IPR002401, IPR017972	Cytochrome P450, Cytochrome P450, E-class, group I, Cytochrome P450, conserved site	4.04501	2.70608	5.00669
pla < nuc	Nitab4.5_0000537g0120.1	FAD-binding monooxygenase PheA_TfdB family IPR002938 Monooxygenase, FAD-binding	EMB260, EMB2421: FAD/NAD(P)-binding oxidoreductase family protein	NA	IPR002938, IPR003042	Monooxygenase, FAD-binding, Aromatic-ring hydroxylase-like	4.15415	2.84048	3.62432
pla < nuc	Nitab4.5_0000600g0050.1	Ethylene responsive transcription factor 1a IPR001471 Pathogenesis-related transcriptional factor and ERF, DNA-binding	Integrase-type DNA-binding superfamily protein	Ethylene-responsive transcription factor 5 OS=Nicotiana tabacum GN=ERF5 PE=2 SV=1	IPR001471, IPR016177	AP2/ERF domain, DNA-binding domain	5.2988	3.38822	6.08246
pla < nuc	Nitab4.5_0000600g0060.1	Ethylene-responsive transcription factor 2 IPR001471 Pathogenesis-related transcriptional factor and ERF, DNA-binding	Integrase-type DNA-binding superfamily protein	Ethylene-responsive transcription factor 5 OS=Nicotiana sylvestris GN=ERF5 PE=2 SV=1	IPR001471, IPR016177	AP2/ERF domain, DNA-binding domain	6.15977	4.27885	6.75126
pla < nuc	Nitab4.5_0000617g0120.1	Fiber protein Fb15 (Fragment)	unknown protein similar to AT4G30010.1	NA	NA	NA	2.62953	1.44129	2.39122
pla < nuc	Nitab4.5_0000630g0080.1	Unknown Protein	unknown protein similar to AT5G19190.1	NA	NA	NA	6.08963	4.33111	5.95534
pla < nuc	Nitab4.5_0000636g0050.1	S-formylglutathione hydrolase IPR014186 S-formylglutathione hydrolase	ATSFGH, SFGH: S-formylglutathione hydrolase	S-formylglutathione hydrolase OS=Arabidopsis thaliana GN=SFGH PE=1 SV=2	IPR000801, IPR014186	Putative esterase, S-formylglutathione hydrolase	3.11937	1.73866	1.82038
pla < nuc	Nitab4.5_0000639g0010.1	Unknown Protein	NA	NA	NA	NA	4.72753	3.20508	4.12344
pla < nuc	Nitab4.5_0000639g0050.1	60S ribosomal protein L18A	Ribosomal protein L18ae family	60S ribosomal protein L18a-like protein OS=Arabidopsis thaliana GN=At1g29970 PE=2 SV=2	NA	NA	5.45365	4.19198	4.78846
pla < nuc	Nitab4.5_0000639g0060.1	Chlorophyll a-b binding protein 13, chloroplastic IPR001344 Chlorophyll A-B binding protein	LHCB3, LHCB3*1: light-harvesting chlorophyll B-binding protein 3	Chlorophyll a-b binding protein 13, chloroplastic OS=Solanum lycopersicum GN=CAB13 PE=1 SV=1	IPR023329, IPR001344, IPR022796	Chlorophyll a/b binding protein domain, Chlorophyll A-B binding protein, plant, Chlorophyll A-B binding protein	11.6695	10.3558	11.5732
pla < nuc	Nitab4.5_0000639g0100.1	Unknown Protein	NA	NA	NA	NA	5.8295	4.30733	5.25745
pla < nuc	Nitab4.5_0000639g0170.1	Amino acid transporter IPR015606 Cationic amino acid transporter	CAT8: cationic amino acid transporter 8	Cationic amino acid transporter 8, vacuolar OS=Arabidopsis thaliana GN=CAT8 PE=1 SV=1	IPR002293	Amino acid/polyamine transporter I	2.76756	1.56684	2.47265
pla < nuc	Nitab4.5_0000639g0180.1	Interactor of constitutive active ROPs 1	ICR1, RIP1: interactor of constitutive active rops 1	Interactor of constitutive active ROPs 1 OS=Arabidopsis thaliana GN=ICR1 PE=1 SV=1	NA	NA	3.2048	1.50321	2.85678
pla < nuc	Nitab4.5_0000639g0200.1	Glutathione S-transferase IPR004046 Glutathione S-transferase, C-terminal	ATGSTU25, GSTU25: glutathione S-transferase TAU 25	Glutathione S-transferase U25 OS=Arabidopsis thaliana GN=GSTU25 PE=2 SV=1	IPR004045, IPR012336, IPR010987, IPR004046	Glutathione S-transferase, N-terminal, Thioredoxin-like fold, Glutathione S-transferase, C-terminal-like, Glutathione S-transferase, C-terminal	2.64866	1.6444	1.97961
pla < nuc	Nitab4.5_0000639g0210.1	Polyadenylate-binding protein IPR000504 RNA recognition motif, RNP-1	CID9: CTC-interacting domain 9	Splicing regulatory glutamine/lysine-rich protein 1 OS=Homo sapiens GN=SREK1 PE=1 SV=1	IPR000504, IPR009818, IPR012677	RNA recognition motif domain, Ataxin-2, C-terminal, Nucleotide-binding, alpha-beta plait	4.56248	3.08423	4.23749
pla < nuc	Nitab4.5_0000639g0220.1	Ethylene receptor (Fragment) IPR014525 Signal transduction histidine kinase, hybrid-type, ethylene sensor	ETR1, EIN1, ETR, AtETR1: Signal transduction histidine kinase, hybrid-type, ethylene sensor	Ethylene receptor 1 OS=Solanum lycopersicum GN=ETR1 PE=1 SV=1	IPR005467, IPR003018, IPR003594, IPR004358, IPR011006, IPR001789	Signal transduction histidine kinase, core, GAF domain, Histidine kinase-like ATPase, ATP-binding domain, Signal transduction histidine kinase-related protein, C-terminal, CheY-like superfamily, Signal transduction response regulator, receiver domain	2.44199	1.30132	1.95065
pla < nuc	Nitab4.5_0000639g0230.1	Chlorophyll a-b binding protein 8, chloroplastic IPR001344 Chlorophyll A-B binding protein	LHCA3: photosystem I light harvesting complex gene 3	Chlorophyll a-b binding protein 8, chloroplastic OS=Solanum lycopersicum GN=CAB8 PE=3 SV=1	IPR022796, IPR023329, IPR001344	Chlorophyll A-B binding protein, Chlorophyll a/b binding protein domain, Chlorophyll A-B binding protein, plant	10.6712	7.40815	10.2264
pla < nuc	Nitab4.5_0000639g0240.1	Glutathione transferase IPR004046 Glutathione S-transferase, C-terminal	ATGSTU19, GST8, GSTU19: glutathione S-transferase TAU 19	Probable glutathione S-transferase OS=Nicotiana tabacum PE=2 SV=1	IPR012336, IPR004045, IPR010987	Thioredoxin-like fold, Glutathione S-transferase, N-terminal, Glutathione S-transferase, C-terminal-like	8.11625	6.4419	7.2385
pla < nuc	Nitab4.5_0000639g0250.1	Elongation factor Ts IPR018101 Translation elongation factor Ts, conserved site	translation elongation factor Ts (EF-Ts), putative	Elongation factor Ts, mitochondrial OS=Arabidopsis thaliana GN=EFTS PE=2 SV=1	IPR001816, IPR014039, IPR018101	Translation elongation factor EFTs/EF1B, Translation elongation factor EFTs/EF1B, dimerisation, Translation elongation factor Ts, conserved site	3.55373	2.38895	2.97101
pla < nuc	Nitab4.5_0000639g0260.1	Kinesin IPR001752 Kinesin, motor region	Di-glucose binding protein with Kinesin motor domain	Kinesin-4 OS=Arabidopsis thaliana GN=ATK4 PE=1 SV=2	IPR001752, IPR027640, IPR027417, IPR019821	Kinesin, motor domain, Kinesin-like protein, P-loop containing nucleoside triphosphate hydrolase, Kinesin, motor region, conserved site	2.87094	1.45368	2.37059
pla < nuc	Nitab4.5_0000645g0090.1	RNA polymerase sigma factor IPR013325 RNA polymerase sigma factor, region 2	SIGA, SIG1, SIG2, SIGB, RPOD1: sigma factor A	RNA polymerase sigma factor sigA OS=Arabidopsis thaliana GN=SIGA PE=1 SV=1	IPR013324, IPR007627, IPR011991, IPR000943, IPR013325, IPR007624, IPR014284, IPR007630	RNA polymerase sigma factor, region 3/4, RNA polymerase sigma-70 region 2, Winged helix-turn-helix DNA-binding domain, RNA polymerase sigma-70, RNA polymerase sigma factor, region 2, RNA polymerase sigma-70 region 3, RNA polymerase sigma-70 like domain, RNA polymerase sigma-70 region 4	6.58842	5.5574	6.86056
pla < nuc	Nitab4.5_0000653g0020.1	Genomic DNA chromosome 5 P1 clone MBG8 IPR017956 AT hook, DNA-binding, conserved site	NA	NA	IPR017956	AT hook, DNA-binding motif	3.07652	1.9436	2.48027
pla < nuc	Nitab4.5_0000653g0030.1	Pollen ole e 1 allergen and extensin family protein IPR006041 Pollen Ole e 1 allergen and extensin	Pollen Ole e 1 allergen and extensin family protein	NA	IPR006041	Pollen Ole e 1 allergen/extensin	5.85861	3.97245	5.27562
pla < nuc	Nitab4.5_0000653g0040.1	Genomic DNA chromosome 5 P1 clone MBG8	unknown protein similar to AT4G27020.1	NA	NA	NA	1.77115	0.691664	1.66912
pla < nuc	Nitab4.5_0000653g0070.1	Unknown Protein	NA	NA	NA	NA	2.96949	1.43739	2.00448
pla < nuc	Nitab4.5_0000653g0090.1	Chloroplast lipocalin IPR013208 Lipocalin-like	CHL: chloroplastic lipocalin	NA	IPR011038, IPR012674, IPR022272, IPR000566	Calycin-like, Calycin, Lipocalin conserved site, Lipocalin/cytosolic fatty-acid binding domain	5.80074	4.08329	5.35459
pla < nuc	Nitab4.5_0000662g0050.1	Peptidyl-prolyl cis-trans isomerase cyclophilin-type IPR002130 Peptidyl-prolyl cis-trans isomerase, cyclophilin-type	Cyclophilin-like peptidyl-prolyl cis-trans isomerase family protein	Peptidyl-prolyl cis-trans isomerase CYP37, chloroplastic OS=Arabidopsis thaliana GN=CYP37 PE=1 SV=3	IPR002130	Cyclophilin-like peptidyl-prolyl cis-trans isomerase domain	5.22174	4.18913	5.09174
pla < nuc	Nitab4.5_0000662g0120.1	NAC domain protein IPR003441 protein	RD26, ANAC072: NAC (No Apical Meristem) domain transcriptional regulator superfamily protein	NAC domain-containing protein 72 OS=Arabidopsis thaliana GN=NAC072 PE=2 SV=1	IPR003441	NAC domain	6.0552	4.02033	5.48473
pla < nuc	Nitab4.5_0000667g0190.1	Ferredoxin I IPR010241 Ferredoxin (2Fe-2S), plant	FED A, ATFD2: 2Fe-2S ferredoxin-like superfamily protein	Ferredoxin-1, chloroplastic OS=Solanum lycopersicum GN=SEND33 PE=2 SV=1	IPR012675, IPR001041, IPR006058, IPR010241	Beta-grasp domain, 2Fe-2S ferredoxin-type domain, 2Fe-2S ferredoxin, iron-sulphur binding site, Ferredoxin [2Fe-2S], plant	12.6036	11.4041	13.0088
pla < nuc	Nitab4.5_0000673g0170.1	Photosystem I reaction center subunit IPR008796 Photosystem I reaction centre subunit N	PSAN: photosystem I reaction center subunit PSI-N, chloroplast, putative / PSI-N, putative (PSAN)	Photosystem I reaction center subunit N, chloroplastic OS=Arabidopsis thaliana GN=PSAN PE=1 SV=2	IPR008796	Photosystem I PsaN, reaction centre subunit N	10.4674	9.32101	10.8914
pla < nuc	Nitab4.5_0000676g0190.1	Translation initiation factor 1 IPR006196 S1, IF1 type	Nucleic acid-binding, OB-fold-like protein	Translation initiation factor IF-1, chloroplastic OS=Solanum lycopersicum GN=infA PE=2 SV=1	IPR022967, IPR012340, IPR004368, IPR006196	RNA-binding domain, S1, Nucleic acid-binding, OB-fold, Translation initiation factor IF-1, RNA-binding domain, S1, IF1 type	4.86996	3.66044	3.25259
pla < nuc	Nitab4.5_0000677g0100.1	Beta-1 3-glucanase IPR000490 Glycoside hydrolase, family 17	BG1: beta-1,3-glucanase 1	Glucan endo-1,3-beta-glucosidase, acidic isoform PR-Q' OS=Nicotiana tabacum PE=1 SV=1	IPR017853, IPR000490, IPR013781	Glycoside hydrolase, superfamily, Glycoside hydrolase, family 17, Glycoside hydrolase, catalytic domain	5.27065	4.0472	4.40012
pla < nuc	Nitab4.5_0000681g0080.1	Cathepsin B-like cysteine proteinase IPR013128 Peptidase C1A, papain	SAG12: senescence-associated gene 12	Thiol protease SEN102 OS=Hemerocallis sp. GN=SEN102 PE=2 SV=1	IPR000668, IPR025660, IPR013201, IPR013128, IPR025661, IPR000169	Peptidase C1A, papain C-terminal, Cysteine peptidase, histidine active site, Proteinase inhibitor I29, cathepsin propeptide, Peptidase C1A, papain, Cysteine peptidase, asparagine active site, Cysteine peptidase, cysteine active site	5.04506	3.15639	2.81712
pla < nuc	Nitab4.5_0000697g0070.1	Chaperone protein dnaJ 20 IPR001623 Heat shock protein DnaJ, N-terminal	J20: DNAJ-like 20	Chaperone protein dnaJ 20, chloroplastic OS=Arabidopsis thaliana GN=ATJ20 PE=1 SV=2	IPR001623, IPR018253	DnaJ domain, DnaJ domain, conserved site	5.23306	2.89338	5.51359
pla < nuc	Nitab4.5_0000715g0160.1	Inositol-3-phosphate synthase IPR002587 Myo-inositol-1-phosphate synthase	ATMIPS2, MIPS2, ATIPS2: myo-inositol-1-phosphate synthase 2	Inositol-3-phosphate synthase OS=Nicotiana tabacum PE=2 SV=1	IPR013021, IPR002587, IPR016040	Myo-inositol-1-phosphate synthase, GAPDH-like, Myo-inositol-1-phosphate synthase, NAD(P)-binding domain	8.02868	6.60532	7.31965
pla < nuc	Nitab4.5_0000716g0020.1	Low-temperature-induced 65 kDa protein IPR012418 CAP160	NA	NA	IPR012418	CAP160	4.06976	2.85077	4.28326
pla < nuc	Nitab4.5_0000718g0110.1	NA	NA	NA	IPR001810	F-box domain	2.62037	1.34159	2.73107
pla < nuc	Nitab4.5_0000786g0210.1	Phi-1 protein (Fragment) IPR006766 Phosphate-induced protein 1 conserved region	EXO: Phosphate-responsive 1 family protein	NA	IPR006766	Phosphate-induced protein 1	6.3702	5.27539	6.90783
pla < nuc	Nitab4.5_0000849g0010.1	RAG1-activating protein 1 homolog IPR018179 RAG1-activating protein 1 homologue	SAG29, SWEET15, AtSWEET15: senescence-associated gene 29	Bidirectional sugar transporter SWEET15 OS=Arabidopsis thaliana GN=SWEET15 PE=2 SV=1	IPR004316	SWEET sugar transporter	6.59903	5.57419	7.04942
pla < nuc	Nitab4.5_0000880g0110.1	Copper transporter IPR007274 Ctr copper transporter	COPT1: copper transporter 1	Copper transporter 1 OS=Arabidopsis thaliana GN=COPT1 PE=2 SV=2	IPR007274	Ctr copper transporter	5.73333	4.43162	5.75854
pla < nuc	Nitab4.5_0000930g0020.1	1-aminocyclopropane-1-carboxylate oxidase-like protein IPR005123 Oxoglutarate and iron-dependent oxygenase	2-oxoglutarate (2OG) and Fe(II)-dependent oxygenase superfamily protein	1-aminocyclopropane-1-carboxylate oxidase homolog 3 OS=Arabidopsis thaliana GN=At1g06650 PE=2 SV=1	IPR005123, IPR027443	Oxoglutarate/iron-dependent dioxygenase, Isopenicillin N synthase-like	2.34393	1.12214	2.1172
pla < nuc	Nitab4.5_0000934g0080.1	Small hydrophobic protein	unknown protein similar to AT1G75810.1	NA	NA	NA	3.82404	2.76613	4.19132
pla < nuc	Nitab4.5_0000959g0100.1	Organ-specific protein S2	NA	NA	IPR024489	Organ specific protein	3.52175	2.43876	2.41179
pla < nuc	Nitab4.5_0000976g0110.1	Rubredoxin-like protein4 protein	Rubredoxin-like superfamily protein	Rubredoxin OS=Pyrococcus furiosus (strain ATCC 43587 / DSM 3638 / JCM 8422 / Vc1) GN=rub PE=1 SV=2	IPR024935, IPR004039, IPR024934	Rubredoxin domain, Rubredoxin-type fold, Rubredoxin-like domain	6.4155	5.38849	6.61404
pla < nuc	Nitab4.5_0000980g0220.1	Proline-rich protein IPR010616 Protein of unknown function DUF1210	PRP4, ATPRP4: proline-rich protein 4	Proline-rich protein 4 OS=Arabidopsis thaliana GN=PRP4 PE=2 SV=1	IPR006041	Pollen Ole e 1 allergen/extensin	9.46182	8.44576	9.38597
pla < nuc	Nitab4.5_0000980g0290.1	NA	NA	NA	NA	NA	8.83803	7.70774	8.70261
pla < nuc	Nitab4.5_0000981g0070.1	Ring H2 finger protein IPR018957 Zinc finger, C3HC4 RING-type	RING/U-box superfamily protein	NA	IPR001841, IPR013083	Zinc finger, RING-type, Zinc finger, RING/FYVE/PHD-type	3.18596	1.95741	2.05728
pla < nuc	Nitab4.5_0000982g0190.1	Chlorophyll a-b binding protein 3C-like IPR001344 Chlorophyll A-B binding protein	CAB1, AB140, CAB140, LHCB1.3: chlorophyll A/B binding protein 1	Chlorophyll a-b binding protein 50, chloroplastic OS=Nicotiana tabacum GN=CAB50 PE=2 SV=1	IPR022796, IPR023329, IPR001344	Chlorophyll A-B binding protein, Chlorophyll a/b binding protein domain, Chlorophyll A-B binding protein, plant	9.39915	8.11892	10.1252
pla < nuc	Nitab4.5_0001004g0020.1	Auxin responsive protein IPR003311 AUX_IAA protein	PAP2, IAA27: phytochrome-associated protein 2	Auxin-responsive protein IAA27 OS=Arabidopsis thaliana GN=IAA27 PE=1 SV=1	IPR011525, IPR003311	Aux/IAA-ARF-dimerisation, AUX/IAA protein	4.53156	3.16887	3.79817
pla < nuc	Nitab4.5_0001004g0090.1	Casein kinase 1-like protein 4 IPR002290 Serine_threonine protein kinase	ckl3: casein kinase I-like 3	Casein kinase I isoform delta-like OS=Arabidopsis thaliana GN=At4g26100 PE=2 SV=2	IPR002290, IPR011009, IPR008271, IPR017441, IPR000719	Serine/threonine- / dual specificity protein kinase, catalytic domain, Protein kinase-like domain, Serine/threonine-protein kinase, active site, Protein kinase, ATP binding site, Protein kinase domain	5.51378	3.66015	4.99021
pla < nuc	Nitab4.5_0001004g0130.1	Lactoylglutathione lyase IPR004361 Glyoxalase I	Glyoxalase/Bleomycin resistance protein/Dioxygenase superfamily protein	Probable lactoylglutathione lyase, chloroplast OS=Arabidopsis thaliana GN=At1g67280 PE=2 SV=1	IPR004360, IPR004361, IPR018146	Glyoxalase/fosfomycin resistance/dioxygenase domain, Glyoxalase I, Glyoxalase I, conserved site	6.6504	4.78511	6.26356
pla < nuc	Nitab4.5_0001039g0050.1	RER1 protein IPR004932 Retrieval of early ER protein Rer1	ATRER1A: Rer1 family protein	Protein RER1A OS=Arabidopsis thaliana GN=RER1A PE=2 SV=1	IPR004932	Retrieval of early ER protein Rer1	2.29724	1.19896	1.63489
pla < nuc	Nitab4.5_0001075g0020.1	Arabidopsis thaliana genomic DNA chromosome 5 P1 clone MOK16 IPR007608 Protein of unknown function DUF584	Protein of unknown function, DUF584	NA	IPR007608	Senescence regulator S40	7.74079	5.87374	7.8153
pla < nuc	Nitab4.5_0001079g0120.1	Unknown Protein	NA	NA	NA	NA	6.59877	5.21416	6.30982
pla < nuc	Nitab4.5_0001083g0010.1	Ethylene-responsive transcription factor 4 IPR001471 Pathogenesis-related transcriptional factor and ERF, DNA-binding	CBF1, DREB1B, ATCBF1: C-repeat/DRE binding factor 1	Dehydration-responsive element-binding protein 1B OS=Arabidopsis thaliana GN=DREB1B PE=2 SV=2	IPR001471, IPR016177	AP2/ERF domain, DNA-binding domain	2.6704	0.569869	3.75936
pla < nuc	Nitab4.5_0001085g0150.1	Tir-nbs-lrr, resistance protein	NA	NA	IPR001611, IPR027417, IPR000767, IPR002182	Leucine-rich repeat, P-loop containing nucleoside triphosphate hydrolase, Disease resistance protein, NB-ARC	2.80688	1.75119	2.21151
pla < nuc	Nitab4.5_0001099g0050.1	Peptidase M50 family	ATEGY3, EGY3: ethylene-dependent gravitropism-deficient and yellow-green-like 3	NA	NA	NA	7.3636	6.13967	7.33815
pla < nuc	Nitab4.5_0001134g0020.1	Calmodulin IPR011992 EF-Hand type	Calcium-binding EF-hand family protein	Calcium-binding protein PBP1 OS=Arabidopsis thaliana GN=PBP1 PE=1 SV=1	IPR002048, IPR018247, IPR011992	EF-hand domain, EF-Hand 1, calcium-binding site, EF-hand domain pair	6.43278	5.19873	6.85917
pla < nuc	Nitab4.5_0001143g0050.1	PBSP domain-containing protein IPR007541 Plant Basic Secretory Protein	Plant basic secretory protein (BSP) family protein	NA	IPR007541	Uncharacterised protein family, basic secretory protein	5.6072	4.11716	4.43843
pla < nuc	Nitab4.5_0001145g0020.1	S-locus glycoprotein (Fragment) lectin	D-mannose binding lectin protein with Apple-like carbohydrate-binding domain	Epidermis-specific secreted glycoprotein EP1 OS=Daucus carota GN=EP1 PE=1 SV=1	IPR001480	Bulb-type lectin domain	6.09044	5.08832	6.00374
pla < nuc	Nitab4.5_0001192g0020.1	Unknown Protein	NA	NA	IPR012881	Protein of unknown function DUF1685	3.29165	1.63946	3.09372
pla < nuc	Nitab4.5_0001219g0180.1	Photosystem I reaction center subunit III IPR003666 Photosystem I reaction centre protein PsaF, subunit III	PSAF: photosystem I subunit F	Photosystem I reaction center subunit III, chloroplastic OS=Arabidopsis thaliana GN=PSAF PE=1 SV=1	IPR003666	Photosystem I PsaF, reaction centre subunit III	10.4765	9.3742	10.7562
pla < nuc	Nitab4.5_0001229g0010.1	Glycine rich protein-interacting protein	NA	NA	NA	NA	3.82018	2.08929	3.12829
pla < nuc	Nitab4.5_0001229g0120.1	Chlorophyll a-b binding protein 37, chloroplastic IPR001344 Chlorophyll A-B binding protein	LHCB2.1, LHCB2: photosystem II light harvesting complex gene 2.1	Chlorophyll a-b binding protein 36, chloroplastic OS=Nicotiana tabacum GN=CAB36 PE=3 SV=1	IPR023329, IPR022796, IPR001344	Chlorophyll a/b binding protein domain, Chlorophyll A-B binding protein, Chlorophyll A-B binding protein, plant	11.9988	10.551	11.6645
pla < nuc	Nitab4.5_0001232g0030.1	Unknown Protein	NA	NA	NA	NA	5.08408	3.45791	4.15447
pla < nuc	Nitab4.5_0001232g0050.1	Ras-related protein Rab-2-A IPR003579 Ras small GTPase, Rab type	AT-RAB2, ATRABB1C, ATRAB2A, RAB2A, RABB1C, ATRAB-B1B, RAB-B1B: RAB GTPase homolog B1C	Ras-related protein RABB1c OS=Arabidopsis thaliana GN=RABB1C PE=2 SV=1	IPR003579, IPR001806, IPR003578, IPR002041, IPR005225, IPR020849, IPR027417	Small GTPase superfamily, Rab type, Small GTPase superfamily, Small GTPase superfamily, Rho type, Ran GTPase, Small GTP-binding protein domain, Small GTPase superfamily, Ras type, P-loop containing nucleoside triphosphate hydrolase	4.85331	3.03941	4.17049
pla < nuc	Nitab4.5_0001237g0010.1	Ribosomal-protein-alanine N-acetyltransferase IPR000182 GCN5-related N-acetyltransferase	Acyl-CoA N-acyltransferases (NAT) superfamily protein	NA	IPR000182, IPR016181	GNAT domain, Acyl-CoA N-acyltransferase	1.91211	0.75347	2.47422
pla < nuc	Nitab4.5_0001242g0140.1	Cold induced protein-like	OXS3, ATOXS3: oxidative stress 3	NA	NA	NA	3.39566	0.623077	3.61959
pla < nuc	Nitab4.5_0001287g0070.1	Harpin-induced protein-like (Fragment) IPR010847 Harpin-induced 1	YLS9, NHL10, ATNHL10: Late embryogenesis abundant (LEA) hydroxyproline-rich glycoprotein family	Protein YLS9 OS=Arabidopsis thaliana GN=YLS9 PE=2 SV=1	IPR004864	Late embryogenesis abundant protein, LEA-14	4.34129	3.08101	4.92112
pla < nuc	Nitab4.5_0001288g0220.1	CHP-rich zinc finger protein-like IPR011424 C1-like	NA	NA	IPR013083, IPR001965	Zinc finger, RING/FYVE/PHD-type, Zinc finger, PHD-type	2.84471	1.31846	2.49265
pla < nuc	Nitab4.5_0001301g0070.1	E3 ubiquitin-protein ligase MARCH6 IPR011016 Zinc finger, RING-CH-type	RING/FYVE/PHD zinc finger superfamily protein	NA	IPR011016, IPR022143, IPR013083	Zinc finger, RING-CH-type, Protein of unknown function DUF3675, Zinc finger, RING/FYVE/PHD-type	5.13148	3.67722	4.84175
pla < nuc	Nitab4.5_0001302g0030.1	Unknown Protein	NA	NA	NA	NA	3.27149	1.08399	2.663
pla < nuc	Nitab4.5_0001302g0110.1	Unknown Protein	NA	NA	NA	NA	6.04434	4.78169	5.48608
pla < nuc	Nitab4.5_0001311g0090.1	Nodulin-like protein IPR010658 Nodulin-like	Major facilitator superfamily protein	NA	IPR010658, IPR016196	Nodulin-like, Major facilitator superfamily domain, general substrate transporter	3.14229	2.12679	2.97993
pla < nuc	Nitab4.5_0001320g0010.1	CONSTANS-like zinc finger protein IPR000315 Zinc finger, B-box	B-box type zinc finger family protein	Putative zinc finger protein CONSTANS-LIKE 11 OS=Arabidopsis thaliana GN=COL11 PE=3 SV=2	IPR000315	Zinc finger, B-box	5.4453	4.28226	5.44524
pla < nuc	Nitab4.5_0001332g0140.1	MtN3-like protein IPR018179 RAG1-activating protein 1 homologue	SWEET11, AtSWEET11: Nodulin MtN3 family protein	Bidirectional sugar transporter SWEET11 OS=Arabidopsis thaliana GN=SWEET11 PE=1 SV=1	IPR004316, IPR016196	SWEET sugar transporter, Major facilitator superfamily domain, general substrate transporter	1.74576	0.371438	1.17029
pla < nuc	Nitab4.5_0001348g0020.1	Calmodulin-like protein IPR011992 EF-Hand type	AGD11: ARF-GAP domain 11	Calmodulin-like protein 3 OS=Arabidopsis thaliana GN=CML3 PE=2 SV=1	IPR018247, IPR011992, IPR002048	EF-Hand 1, calcium-binding site, EF-hand domain pair, EF-hand domain	4.08031	2.71676	4.15286
pla < nuc	Nitab4.5_0001357g0030.1	Aluminum-induced protein-like	Aluminium induced protein with YGL and LRDR motifs	Stem-specific protein TSJT1 OS=Nicotiana tabacum GN=TSJT1 PE=2 SV=1	IPR024286	Domain of unknown function DUF3700	3.05575	1.23221	3.23895
[truncated: 89 more rows]

## Sheet: Table S2
Table S2. The list of genes shown in Figure 6a
[truncated: 61 more rows]

[truncated: 1 more sheets: Table S3]
